# Supplementary material for: In Silico Systems Biology Approach for Prioritization of Candidate Genes Linked to Lipid Metabolism in the Context of Cardiovascular Disease Susceptibility in a Serbian Cohort
Source: Curr Issues Mol Biol. 2026 Jun 12;48(6):613. doi: 10.3390/cimb48060613 (PMC13298024; doi:10.3390/cimb48060613)
Supplement: Supplementary file 1 [file cimb-48-00613-s001.zip]

Archive with 2 entries (2 files):
- Supplementary Data.xlsx
- Supplementary.pdf
