# Supplementary material for: In Silico Systems Biology Approach for Prioritization of Candidate Genes Linked to Lipid Metabolism in the Context of Cardiovascular Disease Susceptibility in a Serbian Cohort
Source: Curr Issues Mol Biol. 2026 Jun 12;48(6):613. doi: 10.3390/cimb48060613 (PMC13298024; doi:10.3390/cimb48060613)
Supplement: Supplementary file 1 [file cimb-48-00613-s001.zip › Supplementary Data.xlsx]

## Sheet: n1
gene	chromosome	variant	percent of occurrence
TBC1D16	chr17	80039925	0.986111
ACVR1	chr2	157770468	0.979167
AIP	chr11	67490352	0.979167
AMH	chr19	2251818	0.979167
AP002026.1	chr4	99141668	0.979167
BBS2	chr16	56514589	0.979167
CD27	chr12	6451307	0.979167
DNAH11	chr7	21588619	0.979167
ESR1	chr6	151880740	0.979167
FGD3	chr9	93018183	0.979167
KRT13	chr17	41502942	0.979167
LAMA3	chr18	23931208	0.979167
NAV2-AS2	chr11	20044233	0.979167
NRP2	chr2	205743315	0.979167
RP9	chr7	33097371	0.979167
SLC26A2	chr5	149981314	0.979167
ACAN	chr15	88849514	0.972222
ACTN2	chr1	236720121	0.972222
CLCN1	chr7	143320714	0.972222
COL17A1	chr10	104057158	0.972222
DNMT1	chr19	10154636	0.972222
ERCC4	chr16	13932150	0.972222
F12	chr5	177404825	0.972222
GYPA	chr4	144120588	0.972222
LRCH1	chr13	46733974	0.972222
MYT1L	chr2	1922665	0.972222
PEX2	chr8	76983629	0.972222
POR	chr7	75985635	0.972222
PRMT3	chr11	20407908	0.972222
RIPK4	chr21	41741197	0.972222
SLC4A3	chr2	219635704	0.972222
TRPM5	chr11	2403454	0.972222
CD36	chr7	80661053	0.965278
CLCNKB	chr1	16053701	0.965278
CR1	chr1	207609571	0.965278
EFCAB5	chr17	29993230	0.965278
FAM91A1	chr8	123812586	0.965278
HOXA4	chr7	27129474	0.965278
IL17RC	chr3	9934475	0.965278
LRCH1	chr13	46741849	0.965278
LRP4	chr11	46893032	0.965278
RFX8	chr2	101422387	0.965278
SLIT3	chr5	168671458	0.965278
SP7	chr12	53328344	0.965278
TECTA	chr11	121162269	0.965278
AKAP9	chr7	92085597	0.958333
ASAH1	chr8	18061425	0.958333
CEP126	chr11	101962913	0.958333
CEP126	chr11	101987027	0.958333
CNBP	chr3	129171507	0.958333
GLI3	chr7	42025253	0.958333
NAV2	chr11	20103368	0.958333
PAM16	chr16	4336813	0.958333
PIK3CG	chr7	106868533	0.958333
PIK3CG	chr7	106868542	0.958333
ROBO1	chr3	78627317	0.958333
SLC45A2	chr5	33954406	0.958333
UBA1	chrX	47201619	0.958333
UNC80	chr2	209880957	0.958333
ZMYND11	chr10	249013	0.958333
C8B	chr1	56956811	0.951389
CENPP	chr9	92457315	0.951389
COL6A5	chr3	130455490	0.951389
CYP11B2	chr8	142914345	0.951389
DNAH9	chr17	11679772	0.951389
DPP6	chr7	154887737	0.951389
DRD1	chr5	175441837	0.951389
EPHB6	chr7	142867630	0.951389
FLT3	chr13	28061947	0.951389
KCNS3	chr2	17931206	0.951389
MAST4	chr5	67164050	0.951389
NUP62	chr19	49908485	0.951389
RELN	chr7	103498070	0.951389
RYR3	chr15	33662451	0.951389
SGCA	chr17	50175443	0.951389
TAS1R3	chr1	1334174	0.951389
TEP1	chr14	20386575	0.951389
TFRC	chr3	196071387	0.951389
VCAN	chr5	83579981	0.951389
DMD	chrX	31478233	0.944444
EPHB6	chr7	142868021	0.944444
EXO1	chr1	241881973	0.944444
KDM5C	chrX	53198966	0.944444
LTF	chr3	46459794	0.944444
PCSK9	chr1	55063514	0.944444
PLA2G4A	chr1	186977780	0.944444
PTCHD3	chr10	27398846	0.944444
RYR2	chr1	237548497	0.944444
SLC6A20	chr3	45775926	0.944444
TEK	chr9	27183465	0.944444
TLL1	chr4	166091229	0.944444
TRPV5	chr7	142912583	0.944444
AARS2	chr6	44300634	0.9375
AARS2	chr6	44307274	0.9375
ACSM2B	chr16	20559339	0.9375
BTLA	chr3	112466178	0.9375
CCNA2	chr4	121821062	0.9375
COL6A5	chr3	130443551	0.9375
CTC1	chr17	8231743	0.9375
EPHB6	chr7	142865498	0.9375
GALC	chr14	87950751	0.9375
HERC2	chr15	28169519	0.9375
KCNJ5	chr11	128912117	0.9375
LY96	chr8	74004849	0.9375
MOCOS	chr18	36199892	0.9375
MYH9	chr22	36295561	0.9375
PIKFYVE	chr2	208320275	0.9375
PIKFYVE	chr2	208325795	0.9375
PIKFYVE	chr2	208325804	0.9375
PIKFYVE	chr2	208345103	0.9375
PIKFYVE	chr2	208350046	0.9375
PIKFYVE	chr2	208350862	0.9375
PTGDS	chr9	136977596	0.9375
SLC12A3	chr16	56870675	0.9375
SNHG14	chr15	25087571	0.9375
TAX1BP3	chr17	3658102	0.9375
TCTE1	chr6	44280214	0.9375
TCTE1	chr6	44286012	0.9375
WIPF1	chr2	174572212	0.9375
ZNF469	chr16	88431889	0.9375
BIRC5	chr17	78223510	0.930556
CD5	chr11	61125134	0.930556
CLPTM1	chr19	44973165	0.930556
CLPTM1	chr19	44985309	0.930556
COL18A1	chr21	45455650	0.930556
CUL7	chr6	43046560	0.930556
CUL7	chr6	43046561	0.930556
DCC	chr18	52340854	0.930556
DUOX2	chr15	45108160	0.930556
FGFBP1	chr4	15936108	0.930556
IQGAP2	chr5	76627469	0.930556
MLXIPL	chr7	73605971	0.930556
ORAI1	chr12	121626865	0.930556
PIKFYVE	chr2	208325606	0.930556
PRKCG	chr19	53882566	0.930556
SH3TC2	chr5	149028145	0.930556
TPCN2	chr11	69083946	0.930556
ZNF469	chr16	88430992	0.930556
ABCA2	chr9	137018032	0.923611
ADGRV1	chr5	90811291	0.923611
ALG10B	chr12	38318340	0.923611
FAM83H	chr8	143727634	0.923611
ITPR1	chr3	4775373	0.923611
LAMA2	chr6	129059881	0.923611
MCF2L2	chr3	183207616	0.923611
MOCOS	chr18	36205130	0.923611
NAGS	chr17	44007782	0.923611
PVT1	chr8	128101210	0.923611
SDHB	chr1	17054002	0.923611
SEPT9	chr17	77498623	0.923611
SOHLH1	chr9	135694463	0.923611
TSHB	chr1	115033402	0.923611
WASHC4	chr12	105152394	0.923611
ABCB1	chr7	87600185	0.916667
ADAM19	chr5	157472861	0.916667
BRWD1	chr21	39199320	0.916667
BRWD1	chr21	39212672	0.916667
CNTNAP5	chr2	124434491	0.916667
COL5A2	chr2	189043211	0.916667
COL5A2	chr2	189068105	0.916667
COL5A2	chr2	189110232	0.916667
F2RL1	chr5	76833228	0.916667
GRIN1	chr9	137161424	0.916667
HEXB	chr5	74685445	0.916667
HTR2A	chr13	46896689	0.916667
OBSCN	chr1	228372438	0.916667
SLC27A5	chr19	58499226	0.916667
TMPRSS4	chr11	118111780	0.916667
TPCN2	chr11	69057569	0.916667
ABCA4	chr1	94005519	0.909722
AP3B1	chr5	78129204	0.909722
ASCC3	chr6	100864221	0.909722
CASR	chr3	122284985	0.909722
CHMP2B	chr3	87245899	0.909722
LARS2	chr3	45485726	0.909722
LARS2	chr3	45491732	0.909722
MOG	chr6	29666235	0.909722
NDUFS4	chr5	53646253	0.909722
PER3	chr1	7827433	0.909722
PHIP	chr6	78998283	0.909722
PTPN6	chr12	6956472	0.909722
RRM1	chr11	4138236	0.909722
SLC29A3	chr10	71362188	0.909722
TRIOBP	chr22	37734465	0.909722
VTN	chr17	28368683	0.909722
CLCA1	chr1	86473447	0.902778
CP	chr3	149198448	0.902778
GAK	chr4	851984	0.902778
GAK	chr4	865153	0.902778
GBE1	chr3	81594016	0.902778
GPR179	chr17	38335200	0.902778
IGHM	chr14	105855558	0.902778
MTUS1	chr8	17754947	0.902778
MUC4	chr3	195752385	0.902778
NCOA3	chr20	47639206	0.902778
NR3C2	chr4	148435364	0.902778
NR3C2	chr4	148436323	0.902778
PTPN6	chr12	6956413	0.902778
SLC11A2	chr12	50987294	0.902778
SLC11A2	chr12	51009122	0.902778
SLC11A2	chr12	51026381	0.902778
SPTLC2	chr14	77562460	0.902778
TGM6	chr20	2394616	0.902778
TNC	chr9	115086115	0.902778
TNFSF14	chr19	6665009	0.902778
UNKL	chr16	1369946	0.902778
ACLY	chr17	41892360	0.895833
ANKRD11	chr16	89313528	0.895833
COG4	chr16	70514394	0.895833
COL4A2	chr13	110424850	0.895833
HADHB	chr2	26254257	0.895833
INPP5E	chr9	136438597	0.895833
KLHL11	chr17	41869032	0.895833
KRT13	chr17	41503277	0.895833
KRT38	chr17	41437516	0.895833
MMP1	chr11	102795585	0.895833
PRKDC	chr8	47933959	0.895833
SOHLH1	chr9	135694352	0.895833
SOHLH1	chr9	135695120	0.895833
SOHLH1	chr9	135695121	0.895833
AP003393.1	chr11	119639934	0.888889
CAPN10	chr2	240598657	0.888889
CELSR1	chr22	46533795	0.888889
CELSR1	chr22	46535180	0.888889
CELSR1	chr22	46535896	0.888889
CELSR1	chr22	46535941	0.888889
CYP4F12	chr19	15673576	0.888889
CYP4F12	chr19	15678288	0.888889
DHCR7	chr11	71441415	0.888889
DHCR7	chr11	71444107	0.888889
DNAH5	chr5	13944403	0.888889
GLI1	chr12	57476865	0.888889
GRIN3A	chr9	101737293	0.888889
KRT13	chr17	41502931	0.888889
LAMA5	chr20	62332390	0.888889
MCCC1	chr3	183072461	0.888889
MRC1	chr10	17863686	0.888889
MUC6	chr11	1019375	0.888889
PBX2	chr6	32184217	0.888889
SUPT16H	chr14	21360970	0.888889
VCAM1	chr1	100738271	0.888889
ZNF469	chr16	88428539	0.888889
ADAMTSL4	chr1	150558532	0.881944
CCL22	chr16	57358821	0.881944
CHD8	chr14	21403494	0.881944
CHRNA4	chr20	63350733	0.881944
CPT1A	chr11	68781872	0.881944
DUOX2	chr15	45099877	0.881944
GDF5	chr20	35434398	0.881944
GRM7	chr3	6861914	0.881944
HPS4	chr22	26457939	0.881944
HPS4	chr22	26458475	0.881944
KCNT1	chr9	135699420	0.881944
MIA3	chr1	222629584	0.881944
NLRP3	chr1	247424229	0.881944
NOTCH4	chr6	32204288	0.881944
PAX5	chr9	36840626	0.881944
PTPRB	chr12	70534944	0.881944
PXDN	chr2	1643399	0.881944
PXDN	chr2	1649050	0.881944
SEC23A	chr14	39033335	0.881944
SLC22A2	chr6	160249250	0.881944
SPTAN1	chr9	128617688	0.881944
TMPRSS4	chr11	118117367	0.881944
TNFRSF11A	chr18	62368850	0.881944
TNFRSF11B	chr8	118928934	0.881944
COL4A2	chr13	110506527	0.875
DHCR7	chr11	71435645	0.875
HIPK4	chr19	40394958	0.875
INF2	chr14	104701470	0.875
MTHFD1L	chr6	150926303	0.875
MYBPC1	chr12	101670340	0.875
PDLIM5	chr4	94610266	0.875
POMT1	chr9	131510049	0.875
POMT1	chr9	131511357	0.875
POMT1	chr9	131512101	0.875
SI	chr3	164996744	0.875
SLC10A2	chr13	103052694	0.875
SLC29A3	chr10	71356184	0.875
SLC29A3	chr10	71356185	0.875
SLC52A1	chr17	5034280	0.875
SPTAN1	chr9	128598471	0.875
UMPS	chr3	124748222	0.875
ZAN	chr7	100789278	0.875
AC020636.2	chr3	150945663	0.868056
AGT	chr1	230705941	0.868056
CDK5RAP2	chr9	120528758	0.868056
DUOXA2	chr15	45116735	0.868056
EVC	chr4	5741782	0.868056
MEGF10	chr5	127410585	0.868056
MICA	chr6	31403653	0.868056
NEFM	chr8	24917170	0.868056
PIK3R2	chr19	18162237	0.868056
SCN10A	chr3	38698354	0.868056
SCN4A	chr17	63963708	0.868056
SLC14A2	chr18	45627020	0.868056
SLC29A3	chr10	71344299	0.868056
TGFBR3	chr1	91708703	0.868056
ZDHHC6	chr10	112426866	0.868056
ADGRV1	chr5	91153214	0.861111
AXIN2	chr17	65537671	0.861111
BMPER	chr7	34153150	0.861111
CEP290	chr12	88111301	0.861111
DUOXA2	chr15	45111868	0.861111
EGFR	chr7	55198724	0.861111
FCGR3B	chr1	161629903	0.861111
KLK7	chr19	50983919	0.861111
MFRP	chr11	119345521	0.861111
SLC6A18	chr5	1225572	0.861111
SLC6A18	chr5	1225588	0.861111
SLC6A19	chr5	1216660	0.861111
ZNF469	chr16	88429246	0.861111
CAPN13	chr2	30764123	0.854167
CYP2C19	chr10	94842866	0.854167
ERCC6	chr10	49493110	0.854167
FBP1	chr9	94606867	0.854167
HCN4	chr15	73322493	0.854167
KALRN	chr3	124326102	0.854167
KCNT1	chr9	135699082	0.854167
LAMA5	chr20	62322015	0.854167
LAMA5	chr20	62325425	0.854167
LAMA5	chr20	62325523	0.854167
LBP	chr20	38349567	0.854167
MMP9	chr20	46013767	0.854167
MYO1C	chr17	1470318	0.854167
SLC25A19	chr17	75273449	0.854167
SPTBN5	chr15	41851335	0.854167
SSTR5	chr16	1079912	0.854167
SUPT16H	chr14	21362893	0.854167
SUPT16H	chr14	21362953	0.854167
TTN	chr2	178759031	0.854167
TTN	chr2	178764734	0.854167
ZNF469	chr16	88428568	0.854167
ZNF469	chr16	88431038	0.854167
ADAMTSL2	chr9	133547114	0.847222
ADAMTSL2	chr9	133547133	0.847222
ALPL	chr1	21563142	0.847222
APOBEC3B	chr22	38986074	0.847222
ARHGEF7	chr13	111303118	0.847222
ASPM	chr1	197086795	0.847222
ASPM	chr1	197101685	0.847222
ASPM	chr1	197122407	0.847222
COL6A5	chr3	130468973	0.847222
CYP2C19	chr10	94762804	0.847222
DYNC2H1	chr11	103176278	0.847222
F13B	chr1	197061071	0.847222
GPIHBP1	chr8	143213308	0.847222
HADH	chr4	108009883	0.847222
KLK7	chr19	50982366	0.847222
KRT13	chr17	41505437	0.847222
LAMA5	chr20	62329797	0.847222
LAMA5	chr20	62337627	0.847222
PLCB1	chr20	8788533	0.847222
SBF2	chr11	9790689	0.847222
SYNE2	chr14	64052317	0.847222
TRAPPC9	chr8	139988737	0.847222
TTN	chr2	178751160	0.847222
ZNF335	chr20	45967568	0.847222
ZNF469	chr16	88433131	0.847222
ADAMTS2	chr5	179207618	0.840278
ADAMTSL2	chr9	133547048	0.840278
CEP290	chr12	88089495	0.840278
CLCNKB	chr1	16048038	0.840278
CNTNAP4	chr16	76498686	0.840278
F13B	chr1	197061891	0.840278
HPS4	chr22	26463976	0.840278
HPS4	chr22	26466246	0.840278
IGF2R	chr6	160073377	0.840278
ITGA3	chr17	50074544	0.840278
KRT13	chr17	41503661	0.840278
LAMA5	chr20	62333908	0.840278
LAMA5	chr20	62333913	0.840278
LAMA5	chr20	62352293	0.840278
LRP5	chr11	68403545	0.840278
MUC2	chr11	1075747	0.840278
MYBL2	chr20	43699999	0.840278
MYCL	chr1	39897382	0.840278
NAV2	chr11	19933954	0.840278
NEB	chr2	151674563	0.840278
PER1	chr17	8143454	0.840278
PRRC2A	chr6	31626851	0.840278
PTGS1	chr9	122371200	0.840278
PTPN22	chr1	113834946	0.840278
SIX3	chr2	44944703	0.840278
SLIT3	chr5	168785946	0.840278
SP110	chr2	230213010	0.840278
TRDN	chr6	123366143	0.840278
ZNF335	chr20	45971200	0.840278
ABCC4	chr13	95074287	0.833333
ABCC4	chr13	95075526	0.833333
ASPM	chr1	197143403	0.833333
CNTN4	chr3	3040141	0.833333
CYP3A7-CYP3A51P	chr7	99695852	0.833333
GPR179	chr17	38337715	0.833333
MYH8	chr17	10415319	0.833333
MYH9	chr22	36312039	0.833333
OBSL1	chr2	219565481	0.833333
OBSL1	chr2	219570312	0.833333
PEX1	chr7	92501975	0.833333
PINK1	chr1	20645555	0.833333
SERPINH1	chr11	75566583	0.833333
SUOX	chr12	56004670	0.833333
TRPV5	chr7	142925619	0.833333
TRPV5	chr7	142928154	0.833333
TRPV5	chr7	142928787	0.833333
TTN	chr2	178756224	0.833333
ZNF469	chr16	88431813	0.833333
ALMS1	chr2	73448542	0.826389
ATP1A3	chr19	41985364	0.826389
CDK11A	chr1	1721589	0.826389
CLCNKB	chr1	16049824	0.826389
CRYGD	chr2	208121913	0.826389
DSG4	chr18	31406370	0.826389
EPHA7	chr6	93272406	0.826389
EVI5	chr1	92695345	0.826389
FKBP6	chr7	73340643	0.826389
HLA-DRA	chr6	32443210	0.826389
IRAK3	chr12	66211448	0.826389
ITPR3	chr6	33680451	0.826389
LAMA5	chr20	62330822	0.826389
MMADHC	chr2	149576462	0.826389
MPP7	chr10	28089829	0.826389
PINK1	chr1	20637835	0.826389
SLCO1B3	chr12	20901435	0.826389
SP110	chr2	230185999	0.826389
SYNE2	chr14	64027560	0.826389
SYNE2	chr14	64031319	0.826389
TBC1D4	chr13	75310080	0.826389
TRIM5	chr11	5679110	0.826389
TRRAP	chr7	98961257	0.826389
ACSF3	chr16	89100732	0.819444
ALS2	chr2	201711098	0.819444
CCHCR1	chr6	31145253	0.819444
CCK	chr3	42263639	0.819444
DPP6	chr7	154669402	0.819444
ISCU	chr12	108562641	0.819444
ISCU	chr12	108562642	0.819444
KCNE4	chr2	223053094	0.819444
MRC1	chr10	17907664	0.819444
PIWIL3	chr22	24749486	0.819444
PZP	chr12	9192677	0.819444
TGM1	chr14	24249309	0.819444
VIPR2	chr7	159058543	0.819444
VWF	chr12	6034818	0.819444
ALK	chr2	29320797	0.8125
CLCNKB	chr1	16048568	0.8125
CLCNKB	chr1	16048569	0.8125
COL6A4P2	chr3	130228075	0.8125
FFAR1	chr19	35352183	0.8125
GPR179	chr17	38329870	0.8125
GRHPR	chr9	37429817	0.8125
GSTM4	chr1	109659077	0.8125
KBTBD13	chr15	65077613	0.8125
LBR	chr1	225419442	0.8125
PTPRQ	chr12	80496050	0.8125
PUF60	chr8	143812326	0.8125
SCRIB	chr8	143803410	0.8125
SCRIB	chr8	143807002	0.8125
SLC45A2	chr5	33951588	0.8125
SLC4A4	chr4	71560146	0.8125
SP100	chr2	230541965	0.8125
VAPB	chr20	58447656	0.8125
ABCA3	chr16	2281429	0.805556
CFB	chr6	31947158	0.805556
EDAR	chr2	108910513	0.805556
KIF7	chr15	89633201	0.805556
KIF7	chr15	89652736	0.805556
MSX2	chr5	174729165	0.805556
NFKB1	chr4	102593501	0.805556
PER3	chr1	7809988	0.805556
PEX16	chr11	45913833	0.805556
PRPH2	chr6	42698407	0.805556
RHBDF2	chr17	76478942	0.805556
SBK3	chr19	55544818	0.805556
TP73	chr1	3722110	0.805556
TRIL	chr7	28957328	0.805556
TTN	chr2	178780128	0.805556
CASQ2	chr1	115740722	0.798611
CD86	chr3	122106350	0.798611
CLCNKB	chr1	16049696	0.798611
CLSTN2	chr3	140448694	0.798611
CXCL5	chr4	73998280	0.798611
DBT	chr1	100206504	0.798611
DLG5	chr10	77856847	0.798611
FN1	chr2	215384864	0.798611
GABRA5	chr15	26943206	0.798611
HMGCL	chr1	23808231	0.798611
HSPA1L	chr6	31810495	0.798611
HTR2C	chrX	114731326	0.798611
MAPKAPK3	chr3	50608362	0.798611
MIAT	chr22	26669718	0.798611
MIAT	chr22	26672629	0.798611
MIAT	chr22	26674488	0.798611
MUC4	chr3	195770303	0.798611
NAV2	chr11	20077566	0.798611
PCK1	chr20	57562839	0.798611
SBK3	chr19	55541404	0.798611
SCN5A	chr3	38580976	0.798611
SNHG14	chr15	25119404	0.798611
SRA1	chr5	140561643	0.798611
UGT1A4	chr2	233719291	0.798611
USP24	chr1	55172402	0.798611
ACACB	chr12	109232663	0.791667
ADH1B	chr4	99318162	0.791667
AGRN	chr1	1047614	0.791667
DNAI2	chr17	74312180	0.791667
GP6	chr19	55014977	0.791667
HK1	chr10	69300854	0.791667
INMT	chr7	30755820	0.791667
IYD	chr6	150395560	0.791667
LARGE2	chr11	45927983	0.791667
MIAT	chr22	26665973	0.791667
MIAT	chr22	26669154	0.791667
NAV2	chr11	20080158	0.791667
NCOA1	chr2	24683058	0.791667
NOTCH1	chr9	136515972	0.791667
NSUN7	chr4	40808730	0.791667
PTPRO	chr12	15503898	0.791667
SETX	chr9	132328022	0.791667
TMEM216	chr11	61397808	0.791667
TMEM216	chr11	61398259	0.791667
AKR1C3	chr10	5097493	0.784722
AMH	chr19	2249478	0.784722
CNGB1	chr16	57903991	0.784722
COL6A4P2	chr3	130264146	0.784722
GRB10	chr7	50605332	0.784722
HLA-DQB1	chr6	32665055	0.784722
HLA-DRB5	chr6	32519532	0.784722
KIF7	chr15	89648596	0.784722
NAV2	chr11	20077995	0.784722
NCOA1	chr2	24752076	0.784722
NUDT6	chr4	122922561	0.784722
SLC25A12	chr2	171868791	0.784722
SLC28A1	chr15	84935179	0.784722
SLC7A7	chr14	22773619	0.784722
ZNF507	chr19	32382792	0.784722
ABCB6	chr2	219218557	0.777778
ATR	chr3	142449489	0.777778
CHAT	chr10	49655101	0.777778
CHRNA4	chr20	63350772	0.777778
COX15	chr10	99713461	0.777778
ETFDH	chr4	158680524	0.777778
GP6	chr19	55025227	0.777778
GP6	chr19	55027612	0.777778
GP6	chr19	55027704	0.777778
LAMC3	chr9	131072662	0.777778
PITPNM3	chr17	6461433	0.777778
RYR1	chr19	38448768	0.777778
SETX	chr9	132327442	0.777778
SETX	chr9	132327844	0.777778
SETX	chr9	132331073	0.777778
TEKT2	chr1	36088072	0.777778
TMCO1	chr1	165725660	0.777778
TMCO1	chr1	165726618	0.777778
TNFRSF10A	chr8	23191779	0.777778
ZPR1	chr11	116791863	0.777778
AGRN	chr1	1041950	0.770833
AGRN	chr1	1051820	0.770833
ANKRD26	chr10	27100268	0.770833
CACNA1C	chr12	2681966	0.770833
CBR3	chr21	36135447	0.770833
CHRNA4	chr20	63350202	0.770833
CUBN	chr10	16982504	0.770833
CUBN	chr10	16982616	0.770833
CUBN	chr10	17068596	0.770833
FOXI1	chr5	170108518	0.770833
GALNTL5	chr7	151982987	0.770833
GBA3	chr4	22818881	0.770833
HCRTR2	chr6	55277539	0.770833
NDUFC2	chr11	78079607	0.770833
P2RY12	chr3	151338810	0.770833
RAB18	chr10	27541854	0.770833
RABL6	chr9	136831787	0.770833
RBM20	chr10	110835961	0.770833
SMAD3	chr15	67164997	0.770833
SPRED1	chr15	38322324	0.770833
SPRED1	chr15	38339729	0.770833
SPRED1	chr15	38351373	0.770833
SPTBN5	chr15	41879339	0.770833
ANKS1A	chr6	35082729	0.763889
CCT5	chr5	10250331	0.763889
CCT5	chr5	10254705	0.763889
CCT5	chr5	10256049	0.763889
CCT5	chr5	10262628	0.763889
CEACAM16	chr19	44708135	0.763889
CRYBA4	chr22	26625493	0.763889
EFHC1	chr6	52493521	0.763889
FREM1	chr9	14775855	0.763889
HPD	chr12	121857429	0.763889
LAMA5	chr20	62332619	0.763889
OPRM1	chr6	154107567	0.763889
OPTN	chr10	13116262	0.763889
SYNE2	chr14	64024977	0.763889
VWF	chr12	5981834	0.763889
ZFHX3	chr16	72957761	0.763889
ADAMTS16	chr5	5146222	0.756944
AL121722.1	chr20	22582036	0.756944
CACNA1C	chr12	2681964	0.756944
CFAP57	chr1	43209796	0.756944
COL12A1	chr6	75132006	0.756944
EFHC1	chr6	52492462	0.756944
EFHC1	chr6	52493222	0.756944
EFHC1	chr6	52494089	0.756944
F10	chr13	113147423	0.756944
FGF9	chr13	21701255	0.756944
GP6	chr19	55014228	0.756944
GP6	chr19	55014526	0.756944
GP6	chr19	55015713	0.756944
GP6	chr19	55018667	0.756944
HSP90AA1	chr14	102102030	0.756944
IL23R	chr1	67219704	0.756944
IRF7	chr11	614864	0.756944
NLRP12	chr19	53805300	0.756944
OPRD1	chr1	28812463	0.756944
SDHA	chr5	230865	0.756944
SLC22A14	chr3	38308988	0.756944
SLC22A14	chr3	38309028	0.756944
SLC22A14	chr3	38309052	0.756944
SLC34A3	chr9	137236154	0.756944
SYNE2	chr14	64030031	0.756944
SYNE2	chr14	64031212	0.756944
TNFRSF10B	chr8	23028507	0.756944
ACACB	chr12	109180060	0.75
AGRN	chr1	1046551	0.75
ASAH2	chr10	50210866	0.75
CDH1	chr16	68737469	0.75
EDN1	chr6	12294025	0.75
EVI5	chr1	92624266	0.75
GP6	chr19	55014129	0.75
HDAC4	chr2	239144721	0.75
HIST3H3	chr1	228425137	0.75
MOG	chr6	29657224	0.75
NOTCH3	chr19	15162570	0.75
NOTCH3	chr19	15167246	0.75
NOTCH3	chr19	15174241	0.75
PFAS	chr17	8255914	0.75
PRDM2	chr1	13816508	0.75
RALGDS	chr9	133098692	0.75
SCN8A	chr12	51687181	0.75
SETBP1	chr18	44953165	0.75
TMEM216	chr11	61398269	0.75
TULP1	chr6	35511797	0.75
XPC	chr3	14145257	0.75
ADAMTS18	chr16	77356059	0.743056
AL645941.2	chr6	32937204	0.743056
ASPHD1	chr16	29897112	0.743056
CLDN1	chr3	190312891	0.743056
CPN1	chr10	100081396	0.743056
GP6	chr19	55027693	0.743056
KIF17	chr1	20666326	0.743056
MAGI2	chr7	78127263	0.743056
MAGI2	chr7	78127407	0.743056
MCCC2	chr5	71649248	0.743056
NDUFAF4	chr6	96891212	0.743056
PCSK9	chr1	55058524	0.743056
PCSK9	chr1	55058564	0.743056
PIK3R2	chr19	18168828	0.743056
PIKFYVE	chr2	208347983	0.743056
SCN2A	chr2	165313617	0.743056
SMYD3	chr1	246507179	0.743056
SYNE2	chr14	64052737	0.743056
SYNE2	chr14	64055956	0.743056
SYNE2	chr14	64056125	0.743056
SYT8	chr11	1840530	0.743056
TSEN54	chr17	75522203	0.743056
ACVR1C	chr2	157538567	0.736111
AKAP9	chr7	92002992	0.736111
ALS2	chr2	201760892	0.736111
CACNA2D4	chr12	1886237	0.736111
KL	chr13	33061326	0.736111
LAMC3	chr9	131061184	0.736111
PARP1	chr1	226383139	0.736111
PPARGC1A	chr4	23814301	0.736111
SPTBN5	chr15	41885957	0.736111
ZNF24	chr18	35337680	0.736111
ADCY9	chr16	3966675	0.729167
AGXT2	chr5	35039381	0.729167
CCDC140	chr2	222297170	0.729167
CLEC7A	chr12	10118456	0.729167
COL11A2	chr6	33173384	0.729167
MRPL27	chr17	50375415	0.729167
PDE4D	chr5	58990798	0.729167
SAA2	chr11	18245480	0.729167
SART3	chr12	108524369	0.729167
SART3	chr12	108530173	0.729167
SART3	chr12	108561047	0.729167
SGCG	chr13	23324525	0.729167
SIGLEC12	chr19	51500077	0.729167
SIGLEC12	chr19	51501297	0.729167
SLC14A2	chr18	45667036	0.729167
USH2A	chr1	215675299	0.729167
ACACB	chr12	109237224	0.722222
ATP2B4	chr1	203698281	0.722222
BHMG1	chr19	45766055	0.722222
COL2A1	chr12	48004297	0.722222
DDX39B	chr6	31538847	0.722222
IGHMBP2	chr11	68904009	0.722222
IGHMBP2	chr11	68911494	0.722222
MAP3K1	chr5	56865960	0.722222
MCM4	chr8	47972876	0.722222
PAH	chr12	102843690	0.722222
PCNT	chr21	46357148	0.722222
PCNT	chr21	46363881	0.722222
PCNT	chr21	46366902	0.722222
PCNT	chr21	46367087	0.722222
SIGLEC12	chr19	51497370	0.722222
SLCO1B3	chr12	20858546	0.722222
SLCO1B3	chr12	20861014	0.722222
SLCO1B3	chr12	20862826	0.722222
SLCO1B3	chr12	20883477	0.722222
TMEM173	chr5	139478334	0.722222
TRIO	chr5	14419918	0.722222
TRPM3	chr9	70536799	0.722222
AHSG	chr3	186620636	0.715278
ATP2B4	chr1	203683316	0.715278
COL17A1	chr10	104036641	0.715278
COL17A1	chr10	104039114	0.715278
COL17A1	chr10	104039458	0.715278
COL17A1	chr10	104041495	0.715278
COL6A4P2	chr3	130234604	0.715278
FBXO18	chr10	5936448	0.715278
GAL3ST3	chr11	66042738	0.715278
KLF11	chr2	10048522	0.715278
MMP14	chr14	22836839	0.715278
MYOCD	chr17	12744173	0.715278
NDUFV2	chr18	9117869	0.715278
NLGN2	chr17	7415077	0.715278
NSD1	chr5	177294197	0.715278
PRRC2A	chr6	31628105	0.715278
PRRC2A	chr6	31633567	0.715278
SCN9A	chr2	166204470	0.715278
SCN9A	chr2	166242648	0.715278
SEC23A	chr14	39086981	0.715278
SLCO2A1	chr3	133973653	0.715278
TMPPE	chr3	33097052	0.715278
TULP1	chr6	35509248	0.715278
ZFHX3	chr16	72793859	0.715278
ZNF224	chr19	44106913	0.715278
AKAP2	chr9	110137081	0.708333
ALK	chr2	29717663	0.708333
CCDC88C	chr14	91272737	0.708333
CCHCR1	chr6	31150788	0.708333
CSMD1	chr8	3107722	0.708333
CYP21A2	chr6	32038540	0.708333
ESR1	chr6	151944387	0.708333
FAAH	chr1	46406314	0.708333
MICB	chr6	31505769	0.708333
NEDD9	chr6	11192342	0.708333
NELL1	chr11	21560259	0.708333
NSUN7	chr4	40776129	0.708333
NSUN7	chr4	40776145	0.708333
PMS2	chr7	5987144	0.708333
REV3L	chr6	111373870	0.708333
REV3L	chr6	111374684	0.708333
REV3L	chr6	111375054	0.708333
SLC34A2	chr4	25676577	0.708333
SP100	chr2	230467181	0.708333
ARVCF	chr22	19971950	0.701389
CILP	chr15	65196790	0.701389
HSPA1L	chr6	31817451	0.701389
HTR1B	chr6	77462224	0.701389
KRT86	chr12	52288141	0.701389
LBR	chr1	225422182	0.701389
MMP2	chr16	55489793	0.701389
MSH3	chr5	80854162	0.701389
MST1	chr3	49687375	0.701389
NEB	chr2	151671058	0.701389
NEB	chr2	151679984	0.701389
NOP56	chr20	2653290	0.701389
NUP62	chr19	49909160	0.701389
SLC22A2	chr6	160224800	0.701389
TMPRSS11A	chr4	67946565	0.701389
ZNF224	chr19	44106512	0.701389
ACTG1	chr17	81510993	0.694444
B9D1	chr17	19343762	0.694444
CHD2	chr15	92967373	0.694444
CHD2	chr15	92978374	0.694444
COL11A1	chr1	102888582	0.694444
COL6A4P2	chr3	130250974	0.694444
CSF2RB	chr22	36937752	0.694444
CXCL16	chr17	4738774	0.694444
HSP90AA1	chr14	102101959	0.694444
JPH2	chr20	44186550	0.694444
LOXHD1	chr18	46546946	0.694444
NEDD9	chr6	11190393	0.694444
PRKCH	chr14	61530508	0.694444
SLC22A1	chr6	160130172	0.694444
TJP2	chr9	69228107	0.694444
TRAF6	chr11	36497274	0.694444
USP24	chr1	55075501	0.694444
ABCA7	chr19	1056493	0.6875
ADH1B	chr4	99313896	0.6875
AL024498.2	chr6	10764494	0.6875
ANKRD11	chr16	89283770	0.6875
CDH13	chr16	83783414	0.6875
DSP	chr6	7572029	0.6875
GRIK4	chr11	120905292	0.6875
HGF	chr7	81717369	0.6875
MBL2	chr10	52768506	0.6875
MICB	chr6	31509904	0.6875
NEB	chr2	151717467	0.6875
NOTCH3	chr19	15192033	0.6875
RNF213	chr17	80380861	0.6875
RYR3	chr15	33548213	0.6875
SELENON	chr1	25805163	0.6875
XRCC5	chr2	216148178	0.6875
ABCC4	chr13	95209550	0.680556
ACSM2B	chr16	20540753	0.680556
APOL3	chr22	36160775	0.680556
AURKA	chr20	56386407	0.680556
CCDC170	chr6	151573370	0.680556
CCHCR1	chr6	31145275	0.680556
CHRNA9	chr4	40354405	0.680556
COL4A3	chr2	227246719	0.680556
CSGALNACT1	chr8	19505257	0.680556
CTC1	chr17	8229445	0.680556
EVI5	chr1	92513797	0.680556
EXOC2	chr6	656143	0.680556
GARS	chr7	30595045	0.680556
HDAC9	chr7	18954247	0.680556
HLA-DQB1	chr6	32664937	0.680556
INF2	chr14	104712857	0.680556
MDN1	chr6	89708543	0.680556
MDN1	chr6	89738373	0.680556
MDN1	chr6	89745365	0.680556
MEF2A	chr15	99706731	0.680556
MTUS1	chr8	17754377	0.680556
PER1	chr17	8144851	0.680556
PKD1L1	chr7	47873981	0.680556
RPN2	chr20	37236651	0.680556
SIPA1	chr11	65647557	0.680556
SNIP1	chr1	37540758	0.680556
UGT2A3	chr4	68929908	0.680556
AC073082.1	chr2	48698607	0.673611
ACTG1	chr17	81512782	0.673611
BDKRB2	chr14	96241120	0.673611
CENPJ	chr13	24892636	0.673611
COL4A3	chr2	227248459	0.673611
COL6A5	chr3	130415648	0.673611
CSMD1	chr8	2974617	0.673611
CTSC	chr11	88312415	0.673611
DSP	chr6	7576294	0.673611
EARS2	chr16	23525363	0.673611
EARS2	chr16	23535240	0.673611
FBP1	chr9	94603438	0.673611
FYCO1	chr3	45979726	0.673611
GFI1	chr1	92480922	0.673611
GRIN3A	chr9	101686781	0.673611
ITPR1	chr3	4814496	0.673611
KCNJ5	chr11	128911444	0.673611
KCNJ5	chr11	128912083	0.673611
KCNJ5	chr11	128912107	0.673611
KIAA0319	chr6	24596250	0.673611
KNL1	chr15	40606445	0.673611
KNL1	chr15	40611486	0.673611
KNL1	chr15	40621642	0.673611
KNL1	chr15	40622992	0.673611
LRCH1	chr13	46723217	0.673611
NELL1	chr11	20783740	0.673611
PCNT	chr21	46366579	0.673611
PDHB	chr3	58427738	0.673611
POMT2	chr14	77278850	0.673611
TRPM2	chr21	44397737	0.673611
TSPAN12	chr7	120788745	0.673611
WNK1	chr12	881746	0.673611
YBX2	chr17	7294475	0.673611
ANKK1	chr11	113399652	0.666667
ARHGAP31	chr3	119414336	0.666667
AURKC	chr19	57231104	0.666667
CACNA1H	chr16	1211282	0.666667
CCL4L2	chr17	36212480	0.666667
CD44	chr11	35208126	0.666667
CDSN	chr6	31117423	0.666667
CDSN	chr6	31117492	0.666667
CLCA1	chr1	86493490	0.666667
CLCNKB	chr1	16046629	0.666667
COL6A5	chr3	130405647	0.666667
COL6A5	chr3	130406272	0.666667
DNAH11	chr7	21600787	0.666667
DNAH11	chr7	21601600	0.666667
FYCO1	chr3	45968585	0.666667
ITGA11	chr15	68335805	0.666667
JMJD1C	chr10	63185604	0.666667
JMJD1C	chr10	63465484	0.666667
MTUS1	chr8	17755366	0.666667
NEFH	chr22	29490424	0.666667
PER1	chr17	8144965	0.666667
SKIV2L	chr6	31961237	0.666667
SKIV2L	chr6	31968891	0.666667
TRPM1	chr15	31038077	0.666667
TRPM1	chr15	31076920	0.666667
WDR62	chr19	36104534	0.666667
AL020996.2	chr1	25811771	0.659722
AL020996.2	chr1	25814082	0.659722
AUTS2	chr7	70787199	0.659722
C2orf76	chr2	119367453	0.659722
CDSN	chr6	31117187	0.659722
CLCNKB	chr1	16048499	0.659722
CNGB3	chr8	86667075	0.659722
DMRT1	chr9	967981	0.659722
ERCC6	chr10	49532830	0.659722
GABRG2	chr5	162102565	0.659722
GEMIN4	chr17	745258	0.659722
GEMIN4	chr17	746695	0.659722
HYMAI	chr6	144004992	0.659722
ID3	chr1	23559007	0.659722
KLHL10	chr17	41841889	0.659722
LRP2	chr2	169146922	0.659722
LZTS2	chr10	101010325	0.659722
MYH3	chr17	10638198	0.659722
NOTCH3	chr19	15181626	0.659722
PDHX	chr11	34916718	0.659722
PDLIM3	chr4	185502483	0.659722
POMT2	chr14	77285582	0.659722
PRPH2	chr6	42698323	0.659722
PRPH2	chr6	42698426	0.659722
RABL6	chr9	136837879	0.659722
SEC63	chr6	107912725	0.659722
SERPINB11	chr18	63710345	0.659722
SLC4A3	chr2	219640543	0.659722
ZFHX3	chr16	72798236	0.659722
ZNF224	chr19	44107267	0.659722
AC018630.6	chr12	11022154	0.652778
ADAMTSL3	chr15	83870867	0.652778
APOA4	chr11	116821618	0.652778
AQP2	chr12	49954295	0.652778
COL11A1	chr1	102888872	0.652778
HSPG2	chr1	21823442	0.652778
ITGA11	chr15	68332058	0.652778
LAMB3	chr1	209625908	0.652778
LAMC3	chr9	131036211	0.652778
LOXL2	chr8	23309840	0.652778
LZTS2	chr10	101010570	0.652778
MIR3142HG	chr5	160485411	0.652778
MUC2	chr11	1090036	0.652778
MYH15	chr3	108439727	0.652778
NCF4	chr22	36875840	0.652778
PDE11A	chr2	178071646	0.652778
PPARD	chr6	35424010	0.652778
RYR3	chr15	33724073	0.652778
SCN5A	chr3	38633221	0.652778
TRDN	chr6	123512312	0.652778
ABCG8	chr2	43877786	0.645833
ACACB	chr12	109259033	0.645833
ALK	chr2	29232401	0.645833
BCR	chr22	23285182	0.645833
C19orf12	chr19	29699615	0.645833
C19orf12	chr19	29699751	0.645833
C19orf12	chr19	29701026	0.645833
CACNA1H	chr16	1210481	0.645833
CCM2	chr7	44999799	0.645833
CLEC4M	chr19	7766814	0.645833
EDARADD	chr1	236394471	0.645833
FLT1	chr13	28308924	0.645833
GSTZ1	chr14	77327940	0.645833
HAL	chr12	95980836	0.645833
JMJD1C	chr10	63214777	0.645833
LAMA5	chr20	62362541	0.645833
MPDU1	chr17	7587859	0.645833
MTHFD1	chr14	64415662	0.645833
MUC2	chr11	1083155	0.645833
MUC2	chr11	1085297	0.645833
MUC2	chr11	1086825	0.645833
OPA1	chr3	193637285	0.645833
PFAS	chr17	8253992	0.645833
RABL6	chr9	136837517	0.645833
TAS1R2	chr1	18859635	0.645833
TNS3	chr7	47368432	0.645833
TNS3	chr7	47369377	0.645833
TNXB	chr6	32058330	0.645833
TUBGCP6	chr22	50226183	0.645833
AIPL1	chr17	6426748	0.638889
AURKC	chr19	57231121	0.638889
B3GLCT	chr13	31317609	0.638889
CAMK4	chr5	111484055	0.638889
CAMKK1	chr17	3872622	0.638889
DNAAF5	chr7	741343	0.638889
DNAH9	chr17	11745015	0.638889
DSG4	chr18	31388408	0.638889
DSG4	chr18	31388996	0.638889
EHMT2	chr6	31892560	0.638889
FMN2	chr1	240092268	0.638889
FPR1	chr19	51745958	0.638889
IL17RA	chr22	17085084	0.638889
ITGAE	chr17	3753881	0.638889
KLRK1	chr12	10379727	0.638889
MED11	chr17	4738460	0.638889
PMS2	chr7	5997349	0.638889
TNXB	chr6	32061449	0.638889
ACAT2	chr6	159778655	0.631944
APOA4	chr11	116822748	0.631944
CDT1	chr16	88806103	0.631944
COL17A1	chr10	104050642	0.631944
DOCK9	chr13	98884963	0.631944
EDAR	chr2	108897198	0.631944
FA2H	chr16	74716507	0.631944
GOLGA3	chr12	132786790	0.631944
IDUA	chr4	987183	0.631944
MUC2	chr11	1083761	0.631944
MYH13	chr17	10340400	0.631944
PLEC	chr8	143930378	0.631944
SLC2A9	chr4	9980706	0.631944
SLC3A1	chr2	44275649	0.631944
UGT2B27P	chr4	69009909	0.631944
ZNF804A	chr2	184937028	0.631944
ACTN2	chr1	236739294	0.625
C10orf55	chr10	73913343	0.625
CAMK4	chr5	111449124	0.625
CDH23	chr10	71732322	0.625
CDSN	chr6	31116036	0.625
COL6A4P2	chr3	130269747	0.625
COL6A4P2	chr3	130269794	0.625
COL6A4P2	chr3	130271570	0.625
CORIN	chr4	47665047	0.625
CPB2	chr13	46067346	0.625
CPB2	chr13	46082534	0.625
CYP21A2	chr6	32038820	0.625
DYNC2H1	chr11	103211861	0.625
FRAS1	chr4	78317495	0.625
IL13	chr5	132660272	0.625
KCNJ6	chr21	37714662	0.625
MAP3K1	chr5	56881916	0.625
MAP3K1	chr5	56882390	0.625
PAX2	chr10	100746313	0.625
PTPN13	chr4	86762878	0.625
AFG3L2	chr18	12348286	0.618056
AFG3L2	chr18	12351343	0.618056
BAG3	chr10	119676850	0.618056
BARD1	chr2	214767532	0.618056
C19orf12	chr19	29701831	0.618056
C19orf12	chr19	29702814	0.618056
CLCA1	chr1	86486641	0.618056
DKK3	chr11	11964514	0.618056
DNAH11	chr7	21735825	0.618056
EARS2	chr16	23529902	0.618056
EARS2	chr16	23552180	0.618056
EGF	chr4	109993271	0.618056
EIF4G1	chr3	184321878	0.618056
EIF4G1	chr3	184328011	0.618056
FBN2	chr5	128278780	0.618056
HDAC4	chr2	239108040	0.618056
HSPG2	chr1	21864961	0.618056
IBSP	chr4	87811379	0.618056
LBR	chr1	225423959	0.618056
LCA5	chr6	79518824	0.618056
LRP2	chr2	169154475	0.618056
LRP4	chr11	46868614	0.618056
MASP2	chr1	11027467	0.618056
MRC1	chr10	17849710	0.618056
MRC1	chr10	17849736	0.618056
MYH14	chr19	50259161	0.618056
PIGN	chr18	62147091	0.618056
PLA2G7	chr6	46705206	0.618056
POMGNT2	chr3	43080067	0.618056
SLC2A9	chr4	9996869	0.618056
SOBP	chr6	107634891	0.618056
TCTE1	chr6	44287722	0.618056
VCP	chr9	35062975	0.618056
WDR81	chr17	1734008	0.618056
WDR81	chr17	1736164	0.618056
AKR1D1	chr7	138116667	0.611111
COL12A1	chr6	75087586	0.611111
COL6A2	chr21	46119046	0.611111
CTHRC1	chr8	103382516	0.611111
DOCK8	chr9	441952	0.611111
EVC	chr4	5741785	0.611111
EVC	chr4	5753815	0.611111
HAVCR1	chr5	157052413	0.611111
HAVCR1	chr5	157052498	0.611111
HAVCR1	chr5	157055448	0.611111
HBB	chr11	5227013	0.611111
HSP90AA1	chr14	102084466	0.611111
IL19	chr1	206842612	0.611111
IL31RA	chr5	55859574	0.611111
ITPR1	chr3	4725578	0.611111
JUP	chr17	41769673	0.611111
MDN1	chr6	89749735	0.611111
MYO18B	chr22	25798015	0.611111
RER1	chr1	2408761	0.611111
SLC24A2	chr9	19576951	0.611111
SLC6A18	chr5	1244310	0.611111
SYNE1	chr6	152326546	0.611111
SYNE1	chr6	152330899	0.611111
TCTE1	chr6	44282428	0.611111
AC008537.1	chr19	40890960	0.604167
AC008537.1	chr19	40891756	0.604167
AC008537.1	chr19	40891901	0.604167
ACSF3	chr16	89100686	0.604167
ACSF3	chr16	89101023	0.604167
ACSF3	chr16	89101035	0.604167
ACSF3	chr16	89101050	0.604167
ADAMTSL3	chr15	83982538	0.604167
AFG3L2	chr18	12359921	0.604167
AHSG	chr3	186620593	0.604167
BAAT	chr9	101371346	0.604167
BLK	chr8	11556728	0.604167
C4BPA	chr1	207124335	0.604167
COL6A2	chr21	46122947	0.604167
GRXCR1	chr4	42963142	0.604167
HK1	chr10	69382664	0.604167
IDH3B	chr20	2663761	0.604167
ITGAE	chr17	3745920	0.604167
KERA	chr12	91056213	0.604167
KLHL3	chr5	137692340	0.604167
MASP2	chr1	11030859	0.604167
MCPH1	chr8	6444662	0.604167
MRC1	chr10	17849727	0.604167
NUBP2	chr16	1792208	0.604167
PAX4	chr7	127611134	0.604167
RET	chr10	43118395	0.604167
AARS	chr16	70253274	0.597222
ABCC1	chr16	16068162	0.597222
ACSF3	chr16	89100987	0.597222
ACSF3	chr16	89100996	0.597222
ACSF3	chr16	89114475	0.597222
ADCY5	chr3	123300116	0.597222
AHSG	chr3	186619924	0.597222
AKR7A3	chr1	19284747	0.597222
COL6A3	chr2	237334821	0.597222
CUBN	chr10	17114152	0.597222
CYP2A6	chr19	40850376	0.597222
DNAAF2	chr14	49633965	0.597222
FBN2	chr5	128305091	0.597222
FRY	chr13	32184697	0.597222
HERC2	chr15	28257133	0.597222
IL17RA	chr22	17105581	0.597222
KIR2DL4	chr19	54808824	0.597222
LOXL2	chr8	23328494	0.597222
MCPH1	chr8	6414878	0.597222
MIA3	chr1	222653139	0.597222
MUC4	chr3	195762138	0.597222
NCKAP1	chr2	182934830	0.597222
NQO2	chr6	3010156	0.597222
OCA2	chr15	27986647	0.597222
PANK2	chr20	3889477	0.597222
PIEZO2	chr18	10787049	0.597222
PROKR2	chr20	5302610	0.597222
SLC11A2	chr12	50979959	0.597222
SLC44A2	chr19	10627963	0.597222
TEX14	chr17	58559493	0.597222
TP53	chr17	7676154	0.597222
TRPM1	chr15	31070149	0.597222
VPS13B	chr8	99121478	0.597222
AC008575.1	chr5	112841059	0.590278
ACVR1	chr2	157780398	0.590278
ADAMTS17	chr15	100254158	0.590278
ADORA3	chr1	111500010	0.590278
ANKS1A	chr6	34981830	0.590278
APOB	chr2	21002409	0.590278
C10orf105	chr10	71741799	0.590278
CACNA1C	chr12	2679713	0.590278
DNAAF2	chr14	49633668	0.590278
DNAAF2	chr14	49634652	0.590278
DNAAF2	chr14	49634964	0.590278
DNAH11	chr7	21884396	0.590278
FN1	chr2	215435759	0.590278
FRA10AC1	chr10	93700060	0.590278
HERC2	chr15	28222100	0.590278
MSH4	chr1	75878326	0.590278
MSH4	chr1	75879026	0.590278
NARS2	chr11	78566231	0.590278
NARS2	chr11	78568744	0.590278
PCDH15	chr10	54317449	0.590278
PCDH9	chr13	67228207	0.590278
PFAS	chr17	8264282	0.590278
PFAS	chr17	8264906	0.590278
SLC44A2	chr19	10631494	0.590278
SUCLA2	chr13	47973332	0.590278
SUCLA2	chr13	47988873	0.590278
TMPRSS15	chr21	18297801	0.590278
TOPBP1	chr3	133649518	0.590278
TRAF3IP1	chr2	238320731	0.590278
UNC5C	chr4	95335522	0.590278
WHRN	chr9	114424397	0.590278
ALDH16A1	chr19	49461720	0.583333
CACNA1E	chr1	181783787	0.583333
CACNA2D3	chr3	54320483	0.583333
CHGB	chr20	5922871	0.583333
CYP4A11	chr1	46930301	0.583333
ERAP1	chr5	96792202	0.583333
ERAP1	chr5	96793809	0.583333
FGFR4	chr5	177090796	0.583333
FGFR4	chr5	177091783	0.583333
GAA	chr17	80104910	0.583333
GAA	chr17	80117606	0.583333
GALK1	chr17	75757422	0.583333
HCLS1	chr3	121634407	0.583333
IMPG2	chr3	101230998	0.583333
KCNJ5	chr11	128916399	0.583333
MAN1B1	chr9	137108537	0.583333
MYLK	chr3	123692742	0.583333
NOS1	chr12	117263909	0.583333
PFN1	chr17	4953081	0.583333
PLOD2	chr3	146121108	0.583333
SLC6A5	chr11	20601496	0.583333
SNTG2	chr2	1083634	0.583333
SNX19	chr11	130880747	0.583333
TNR	chr1	175386255	0.583333
TTLL12	chr22	43162920	0.583333
VCL	chr10	74111977	0.583333
AARS2	chr6	44301456	0.576389
ABCA7	chr19	1065019	0.576389
ACAN	chr15	88847929	0.576389
AKR7A3	chr1	19282760	0.576389
BLVRA	chr7	43771165	0.576389
CPB2	chr13	46055809	0.576389
CYP21A2	chr6	32038560	0.576389
DOCK6	chr19	11216932	0.576389
DOCK6	chr19	11216950	0.576389
EHD2	chr19	47741435	0.576389
F2	chr11	46723375	0.576389
FUT7	chr9	137028813	0.576389
GAA	chr17	80097253	0.576389
GALNT18	chr11	11352413	0.576389
GOLGA5	chr14	92810309	0.576389
IBSP	chr4	87811594	0.576389
ITGA2	chr5	53048780	0.576389
KLB	chr4	39446922	0.576389
KRT3	chr12	52792338	0.576389
LRFN5	chr14	41891430	0.576389
MYH3	chr17	10630278	0.576389
MYO18B	chr22	25798078	0.576389
NME8	chr7	37867702	0.576389
PICALM	chr11	86014894	0.576389
PLCG2	chr16	81907714	0.576389
PLXND1	chr3	129605350	0.576389
RAPSN	chr11	47438755	0.576389
RAPSN	chr11	47441931	0.576389
RAPSN	chr11	47447887	0.576389
RYR3	chr15	33579976	0.576389
SLC29A3	chr10	71351651	0.576389
SRPRA	chr11	126269205	0.576389
STK10	chr5	172106625	0.576389
TPMT	chr6	18138983	0.576389
UPK3A	chr22	45287423	0.576389
ZPBP	chr7	49983526	0.576389
ADAMTSL4	chr1	150558574	0.569444
ALOX5AP	chr13	30713842	0.569444
ATF6	chr1	161958537	0.569444
CCDC14	chr3	123915199	0.569444
CFL2	chr14	34711471	0.569444
CSMD1	chr8	3052470	0.569444
GPD2	chr2	156549737	0.569444
GZMB	chr14	24632954	0.569444
JUP	chr17	41755893	0.569444
KRT1	chr12	52676337	0.569444
LLGL1	chr17	18233827	0.569444
LRP4	chr11	46877220	0.569444
MADD	chr11	47276809	0.569444
MIA3	chr1	222629461	0.569444
PDE11A	chr2	177629445	0.569444
PKD1L1	chr7	47833247	0.569444
POLR2E	chr19	1081618	0.569444
RAB11FIP5	chr2	73112580	0.569444
RNF213	chr17	80353558	0.569444
SEMA3A	chr7	83977202	0.569444
SLC45A2	chr5	33989413	0.569444
SNX19	chr11	130915076	0.569444
SRPRA	chr11	126269418	0.569444
TMEM9	chr1	201143853	0.569444
UTP14C	chr13	52029058	0.569444
UTP14C	chr13	52029639	0.569444
WDR72	chr15	53716598	0.569444
ZNF469	chr16	88439227	0.569444
ABCA7	chr19	1064194	0.5625
ABCC4	chr13	95062722	0.5625
ANO5	chr11	22221183	0.5625
BUB1B	chr15	40185630	0.5625
C3	chr19	6697395	0.5625
C3	chr19	6702587	0.5625
CACNA1S	chr1	201050977	0.5625
CASC16	chr16	52552429	0.5625
FUT3	chr19	5844526	0.5625
GAA	chr17	80105745	0.5625
GAA	chr17	80105798	0.5625
IHH	chr2	219055315	0.5625
ITPR3	chr6	33678551	0.5625
LDLR	chr19	11123265	0.5625
LRP6	chr12	12148964	0.5625
MAD2L1	chr4	120062104	0.5625
MSH3	chr5	80873118	0.5625
MYO1C	chr17	1470224	0.5625
NOTCH3	chr19	15160960	0.5625
PCM1	chr8	17957406	0.5625
PDE4B	chr1	66363579	0.5625
PDE6C	chr10	93635490	0.5625
PEAR1	chr1	156905315	0.5625
POLR2M	chr15	57708783	0.5625
RNASE3	chr14	20892057	0.5625
SLC6A18	chr5	1225498	0.5625
SLC6A18	chr5	1225511	0.5625
SLC6A18	chr5	1225573	0.5625
SNX19	chr11	130914859	0.5625
STK10	chr5	172106652	0.5625
SYNE1	chr6	152337007	0.5625
TET1	chr10	68646098	0.5625
TMPRSS11A	chr4	67919056	0.5625
XDH	chr2	31348920	0.5625
ZNF592	chr15	84790722	0.5625
ABCA1	chr9	104800523	0.555556
ABCA13	chr7	48279214	0.555556
ADAR	chr1	154601491	0.555556
CEP85L	chr6	118565798	0.555556
CEP85L	chr6	118652790	0.555556
CHRND	chr2	232524103	0.555556
CYP2D7	chr22	42141231	0.555556
DCDC2	chr6	24174727	0.555556
DYNC2H1	chr11	103158787	0.555556
DYSF	chr2	71553085	0.555556
FAM20A	chr17	68537514	0.555556
FGFR2	chr10	121538644	0.555556
GAA	chr17	80105870	0.555556
GAA	chr17	80108705	0.555556
GM2A	chr5	151259878	0.555556
LAMA4	chr6	112136188	0.555556
MYH3	chr17	10639154	0.555556
MYH3	chr17	10639448	0.555556
MYH3	chr17	10639569	0.555556
MYH3	chr17	10640146	0.555556
MYH3	chr17	10641099	0.555556
MYOM1	chr18	3176042	0.555556
MYPN	chr10	68166340	0.555556
NINJ1	chr9	93125038	0.555556
NRXN2	chr11	64713169	0.555556
PCDHA1	chr5	140883705	0.555556
PCM1	chr8	17938873	0.555556
PCM1	chr8	17938874	0.555556
PCM1	chr8	17969751	0.555556
RET	chr10	43100520	0.555556
SCN8A	chr12	51790487	0.555556
SH3BP2	chr4	2824673	0.555556
SLC4A3	chr2	219637645	0.555556
SRD5A2	chr2	31580636	0.555556
TOPBP1	chr3	133611099	0.555556
UPK3A	chr22	45287365	0.555556
WFS1	chr4	6300792	0.555556
ZC3H3	chr8	143538013	0.555556
ABCA7	chr19	1049013	0.548611
ARHGAP45	chr19	1080312	0.548611
ARVCF	chr22	19981552	0.548611
ATL1	chr14	50591009	0.548611
CALR3	chr19	16480653	0.548611
CALR3	chr19	16490383	0.548611
COL1A2	chr7	94409720	0.548611
CR1	chr1	207621975	0.548611
CRYGB	chr2	208142835	0.548611
CUBN	chr10	16840519	0.548611
ERAP1	chr5	96783148	0.548611
FGFR4	chr5	177090460	0.548611
FGFR4	chr5	177096596	0.548611
FUT3	chr19	5844638	0.548611
FYCO1	chr3	45955269	0.548611
GJD2	chr15	34753111	0.548611
GRM6	chr5	178989287	0.548611
INF2	chr14	104714228	0.548611
KCNQ4	chr1	40819415	0.548611
LRP2	chr2	169140541	0.548611
MYH3	chr17	10632701	0.548611
MYO15A	chr17	18143584	0.548611
MYO1C	chr17	1467829	0.548611
NAIP	chr5	71012424	0.548611
NT5E	chr6	85489515	0.548611
PCDHA10	chr5	140857524	0.548611
PCDHA10	chr5	140857802	0.548611
RBM15	chr1	110339822	0.548611
RXRG	chr1	165408315	0.548611
SCN8A	chr12	51806958	0.548611
TNFSF15	chr9	114790605	0.548611
TRAF3IP2	chr6	111580250	0.548611
WNK1	chr12	830136	0.548611
ADCY9	chr16	3977604	0.541667
ANK1	chr8	41661944	0.541667
ASNS	chr7	97859257	0.541667
B3GNT3	chr19	17811986	0.541667
CASP3	chr4	184631944	0.541667
CD79B	chr17	63930138	0.541667
CHRNA4	chr20	63346204	0.541667
CHRNA4	chr20	63361195	0.541667
COL6A5	chr3	130397852	0.541667
COL6A5	chr3	130406145	0.541667
COL7A1	chr3	48587833	0.541667
CYBRD1	chr2	171541801	0.541667
DPP6	chr7	154637850	0.541667
GLCCI1	chr7	8086334	0.541667
HIBCH	chr2	190296896	0.541667
MYO15A	chr17	18173861	0.541667
PCDHA10	chr5	140857963	0.541667
PTPRF	chr1	43605550	0.541667
RETREG1	chr5	16478091	0.541667
SCN4B	chr11	118133973	0.541667
SORT1	chr1	109342153	0.541667
SORT1	chr1	109354481	0.541667
TBX2	chr17	61408194	0.541667
TROVE2	chr1	193082555	0.541667
UMOD	chr16	20348779	0.541667
ZNF469	chr16	88429600	0.541667
ACSM3	chr16	20780866	0.534722
AKAP13	chr15	85579548	0.534722
APOL1	chr22	36265284	0.534722
APOL1	chr22	36265490	0.534722
APOL1	chr22	36265520	0.534722
APOL1	chr22	36265600	0.534722
APOL1	chr22	36265796	0.534722
ATP8A2	chr13	25574828	0.534722
CACNA1S	chr1	201075620	0.534722
COL1A2	chr7	94413927	0.534722
F12	chr5	177409531	0.534722
FPR1	chr19	51746963	0.534722
GAA	chr17	80107727	0.534722
GALNT9	chr12	132197936	0.534722
GALNT9	chr12	132197939	0.534722
HSD3B7	chr16	30987821	0.534722
KCNN3	chr1	154772376	0.534722
LRPPRC	chr2	43982338	0.534722
LRRC8A	chr9	128908640	0.534722
MYH15	chr3	108470146	0.534722
PIEZO2	chr18	10758025	0.534722
POGZ	chr1	151423561	0.534722
POU5F1	chr6	31164637	0.534722
POU5F1	chr6	31164872	0.534722
RMI1	chr9	84002350	0.534722
SLC2A9	chr4	9996816	0.534722
SLC35G2	chr3	136854598	0.534722
SLC35G2	chr3	136855659	0.534722
STEAP4	chr7	88284046	0.534722
SYT14	chr1	210163698	0.534722
TAF2	chr8	119791397	0.534722
TNS3	chr7	47283858	0.534722
UNC5C	chr4	95202830	0.534722
WNK1	chr12	878316	0.534722
ABCC6	chr16	16198014	0.527778
ADRA2B	chr2	96114968	0.527778
AGL	chr1	99870805	0.527778
AIPL1	chr17	6428483	0.527778
ARHGAP45	chr19	1074001	0.527778
C1QTNF3-AMACR	chr5	33998778	0.527778
CKM	chr19	45306777	0.527778
DOCK8	chr9	432330	0.527778
DSG4	chr18	31413538	0.527778
EHD2	chr19	47740937	0.527778
HLA-E	chr6	30489955	0.527778
HSD3B7	chr16	30988141	0.527778
IL12RB2	chr1	67395837	0.527778
ITGA11	chr15	68357249	0.527778
LAMA1	chr18	6980524	0.527778
LRSAM1	chr9	127479887	0.527778
LRSAM1	chr9	127497339	0.527778
PCK1	chr20	57564347	0.527778
PIEZO2	chr18	10763009	0.527778
SCN4B	chr11	118136242	0.527778
SERPINB11	chr18	63712604	0.527778
SERPINB11	chr18	63723082	0.527778
SERPINB11	chr18	63723098	0.527778
SERPINB11	chr18	63723127	0.527778
SMG6	chr17	2065689	0.527778
WWOX	chr16	78164295	0.527778
ZNF766	chr19	52300416	0.527778
ALG6	chr1	63415881	0.520833
CHDH	chr3	53823776	0.520833
CNGB1	chr16	57963056	0.520833
CPZ	chr4	8592847	0.520833
DNAH11	chr7	21738831	0.520833
DOCK8	chr9	433978	0.520833
FRAS1	chr4	78451776	0.520833
GHR	chr5	42699942	0.520833
ILDR1	chr3	121993204	0.520833
JAG2	chr14	105142998	0.520833
KCNJ6	chr21	37625399	0.520833
MGAT1	chr5	180791668	0.520833
NQO2	chr6	3015556	0.520833
NTRK1	chr1	156879203	0.520833
NUDT6	chr4	122917603	0.520833
PIEZO2	chr18	10762964	0.520833
SERPINF1	chr17	1776708	0.520833
SLC18A1	chr8	20179202	0.520833
SRA1	chr5	140560648	0.520833
SRA1	chr5	140561733	0.520833
TNFRSF13B	chr17	16952564	0.520833
ZC3H14	chr14	88575836	0.520833
ZNF804A	chr2	184937636	0.520833
ADGRG1	chr16	57655971	0.513889
BCL2L11	chr2	111150114	0.513889
BICRA	chr19	47679857	0.513889
CALHM1	chr10	103458602	0.513889
CASP8	chr2	201258272	0.513889
CBLB	chr3	105704000	0.513889
CD19	chr16	28933075	0.513889
CDH5	chr16	66398520	0.513889
COL17A1	chr10	104064575	0.513889
COL9A3	chr20	62837219	0.513889
FABP2	chr4	119320747	0.513889
FANCE	chr6	35455885	0.513889
FBLN5	chr14	91881336	0.513889
FBN3	chr19	8087841	0.513889
FGFR4	chr5	177095727	0.513889
FOXE1	chr9	97854301	0.513889
GIPC3	chr19	3595796	0.513889
GM2A	chr5	151259848	0.513889
GRIP1	chr12	66515609	0.513889
HGD	chr3	120670469	0.513889
IL10RA	chr11	117998955	0.513889
LAMA5	chr20	62345831	0.513889
LOR	chr1	153261515	0.513889
LPA	chr6	160548597	0.513889
LRP5	chr11	68425222	0.513889
MYO18B	chr22	25843883	0.513889
NOP56	chr20	2656425	0.513889
SDHA	chr5	230996	0.513889
SHROOM3	chr4	76739009	0.513889
SLC24A2	chr9	19622270	0.513889
SYNM	chr15	99130784	0.513889
TTC23	chr15	99131555	0.513889
TXNRD2	chr22	19880695	0.513889
UNC5C	chr4	95206718	0.513889
ACBD5	chr10	27196549	0.506944
ADAMTS16	chr5	5200168	0.506944
ATP6V0A4	chr7	138734165	0.506944
BICRA	chr19	47679311	0.506944
BICRA	chr19	47679689	0.506944
BLNK	chr10	96230827	0.506944
CALHM1	chr10	103455259	0.506944
CHIA	chr1	111314532	0.506944
CHIA	chr1	111319219	0.506944
COL17A1	chr10	104060198	0.506944
CRK	chr17	1456069	0.506944
DNMT3A	chr2	25247044	0.506944
DST	chr6	56552484	0.506944
EIF2AK3	chr2	88575373	0.506944
JAG2	chr14	105144945	0.506944
KCNQ2	chr20	63406924	0.506944
LAMA2	chr6	129486484	0.506944
LAMA2	chr6	129486554	0.506944
LAMA3	chr18	23833905	0.506944
LDHA	chr11	18402904	0.506944
LDHA	chr11	18402940	0.506944
MINPP1	chr10	87508200	0.506944
OCA2	chr15	27990627	0.506944
PITX3	chr10	102231624	0.506944
PTPRF	chr1	43617439	0.506944
PTPRF	chr1	43617836	0.506944
PTPRF	chr1	43617848	0.506944
PTPRF	chr1	43619068	0.506944
SERPINB5	chr18	63493054	0.506944
TCAP	chr17	39666058	0.506944
TINAG	chr6	54321349	0.506944
TNFSF10	chr3	172506513	0.506944
TNNT2	chr1	201365254	0.506944
ADAMTS17	chr15	100261493	0.5
AKAP13	chr15	85579423	0.5
AKAP13	chr15	85579685	0.5
AKAP13	chr15	85579788	0.5
AKAP13	chr15	85580693	0.5
AKAP13	chr15	85580757	0.5
AKAP13	chr15	85581188	0.5
AKAP13	chr15	85581252	0.5
AKAP13	chr15	85581324	0.5
ALDH4A1	chr1	18875462	0.5
ALDH4A1	chr1	18876423	0.5
ALDH4A1	chr1	18876432	0.5
ALMS1	chr2	73448717	0.5
ATP6V0A4	chr7	138732973	0.5
BFSP1	chr20	17494323	0.5
C6orf15	chr6	31111459	0.5
C6orf15	chr6	31111866	0.5
CC2D2A	chr4	15567369	0.5
CHIA	chr1	111320330	0.5
COL11A2	chr6	33173698	0.5
CR1	chr1	207505962	0.5
CRYBB2	chr22	25229587	0.5
DMBT1	chr10	122570156	0.5
DMBT1	chr10	122570157	0.5
DMBT1	chr10	122570194	0.5
DMBT1	chr10	122570911	0.5
DNAH11	chr7	21861948	0.5
EVC	chr4	5801942	0.5
EYS	chr6	64591611	0.5
EZR	chr6	158763430	0.5
FREM1	chr9	14737508	0.5
GLI2	chr2	120989380	0.5
GLI2	chr2	120989830	0.5
GLI2	chr2	120989853	0.5
GRM5	chr11	88508856	0.5
HSD3B1	chr1	119514623	0.5
LDHC	chr11	18407920	0.5
LRP1	chr12	57191361	0.5
LRP1	chr12	57196082	0.5
LRP1	chr12	57199318	0.5
MEGF11	chr15	65964898	0.5
MYH14	chr19	50293648	0.5
NDUFS4	chr5	53646367	0.5
NF1	chr17	31181757	0.5
OBSL1	chr2	219556695	0.5
PDHX	chr11	34970180	0.5
POLR2L	chr11	837582	0.5
SERPINB11	chr18	63723336	0.5
SH2D5	chr1	20717668	0.5
SLC28A2	chr15	45262069	0.5
SNRNP48	chr6	7585734	0.5
TLR6	chr4	38828729	0.5
TRPV5	chr7	142929454	0.5
WFS1	chr4	6291969	0.5
WFS1	chr4	6302360	0.5
ZNF202	chr11	123729767	0.5

## Sheet: n2
gene	chromosome	variant 1	variant 2	percent of occurrence
LRCH1	chr13	46733974	46741849	0.965278
CEP126	chr11	101962913	101987027	0.958333
PIK3CG	chr7	106868533	106868542	0.958333
EPHB6	chr7	142867630	142868021	0.944444
AARS2	chr6	44300634	44307274	0.9375
EPHB6	chr7	142865498	142867630	0.9375
EPHB6	chr7	142865498	142868021	0.9375
PIKFYVE	chr2	208320275	208325795	0.9375
PIKFYVE	chr2	208320275	208325804	0.9375
PIKFYVE	chr2	208320275	208345103	0.9375
PIKFYVE	chr2	208320275	208350046	0.9375
PIKFYVE	chr2	208320275	208350862	0.9375
PIKFYVE	chr2	208325795	208325804	0.9375
PIKFYVE	chr2	208325795	208345103	0.9375
PIKFYVE	chr2	208325795	208350046	0.9375
PIKFYVE	chr2	208325795	208350862	0.9375
PIKFYVE	chr2	208325804	208345103	0.9375
PIKFYVE	chr2	208325804	208350046	0.9375
PIKFYVE	chr2	208325804	208350862	0.9375
PIKFYVE	chr2	208345103	208350046	0.9375
PIKFYVE	chr2	208345103	208350862	0.9375
PIKFYVE	chr2	208350046	208350862	0.9375
TCTE1	chr6	44280214	44286012	0.9375
CLPTM1	chr19	44973165	44985309	0.930556
COL6A5	chr3	130443551	130455490	0.930556
CUL7	chr6	43046560	43046561	0.930556
PIKFYVE	chr2	208320275	208325606	0.930556
PIKFYVE	chr2	208325606	208325795	0.930556
PIKFYVE	chr2	208325606	208325804	0.930556
PIKFYVE	chr2	208325606	208345103	0.930556
PIKFYVE	chr2	208325606	208350046	0.930556
PIKFYVE	chr2	208325606	208350862	0.930556
MOCOS	chr18	36199892	36205130	0.923611
BRWD1	chr21	39199320	39212672	0.916667
COL5A2	chr2	189043211	189068105	0.916667
COL5A2	chr2	189043211	189110232	0.916667
COL5A2	chr2	189068105	189110232	0.916667
TPCN2	chr11	69057569	69083946	0.916667
LARS2	chr3	45485726	45491732	0.909722
GAK	chr4	851984	865153	0.902778
NR3C2	chr4	148435364	148436323	0.902778
PTPN6	chr12	6956413	6956472	0.902778
SLC11A2	chr12	50987294	51009122	0.902778
SLC11A2	chr12	50987294	51026381	0.902778
SLC11A2	chr12	51009122	51026381	0.902778
KRT13	chr17	41502942	41503277	0.895833
SOHLH1	chr9	135694352	135694463	0.895833
SOHLH1	chr9	135694352	135695120	0.895833
SOHLH1	chr9	135694352	135695121	0.895833
SOHLH1	chr9	135694463	135695120	0.895833
SOHLH1	chr9	135694463	135695121	0.895833
SOHLH1	chr9	135695120	135695121	0.895833
CELSR1	chr22	46533795	46535180	0.888889
CELSR1	chr22	46533795	46535896	0.888889
CELSR1	chr22	46533795	46535941	0.888889
CELSR1	chr22	46535180	46535896	0.888889
CELSR1	chr22	46535180	46535941	0.888889
CELSR1	chr22	46535896	46535941	0.888889
CYP4F12	chr19	15673576	15678288	0.888889
DHCR7	chr11	71441415	71444107	0.888889
KRT13	chr17	41502931	41502942	0.888889
KRT13	chr17	41502931	41503277	0.888889
HPS4	chr22	26457939	26458475	0.881944
PXDN	chr2	1643399	1649050	0.881944
ZNF469	chr16	88430992	88431889	0.881944
DHCR7	chr11	71435645	71441415	0.875
DHCR7	chr11	71435645	71444107	0.875
POMT1	chr9	131510049	131511357	0.875
POMT1	chr9	131510049	131512101	0.875
POMT1	chr9	131511357	131512101	0.875
SLC29A3	chr10	71356184	71356185	0.875
SPTAN1	chr9	128598471	128617688	0.875
SLC6A18	chr5	1225572	1225588	0.861111
DUOXA2	chr15	45111868	45116735	0.854167
KCNT1	chr9	135699082	135699420	0.854167
LAMA5	chr20	62325425	62325523	0.854167
SLC29A3	chr10	71356184	71362188	0.854167
SLC29A3	chr10	71356185	71362188	0.854167
SUPT16H	chr14	21360970	21362893	0.854167
SUPT16H	chr14	21360970	21362953	0.854167
SUPT16H	chr14	21362893	21362953	0.854167
TTN	chr2	178759031	178764734	0.854167
ZNF469	chr16	88428539	88428568	0.854167
ZNF469	chr16	88428539	88429246	0.854167
ZNF469	chr16	88428568	88429246	0.854167
ADAMTSL2	chr9	133547114	133547133	0.847222
ASPM	chr1	197086795	197101685	0.847222
ASPM	chr1	197086795	197122407	0.847222
ASPM	chr1	197101685	197122407	0.847222
CYP2C19	chr10	94762804	94842866	0.847222
KLK7	chr19	50982366	50983919	0.847222
KRT13	chr17	41502942	41505437	0.847222
KRT13	chr17	41503277	41505437	0.847222
LAMA5	chr20	62322015	62325425	0.847222
LAMA5	chr20	62322015	62325523	0.847222
LAMA5	chr20	62322015	62332390	0.847222
LAMA5	chr20	62325425	62329797	0.847222
LAMA5	chr20	62325523	62329797	0.847222
LAMA5	chr20	62332390	62337627	0.847222
SLC29A3	chr10	71344299	71356184	0.847222
SLC29A3	chr10	71344299	71356185	0.847222
TTN	chr2	178751160	178759031	0.847222
TTN	chr2	178751160	178764734	0.847222
ADAMTSL2	chr9	133547048	133547114	0.840278
ADAMTSL2	chr9	133547048	133547133	0.840278
F13B	chr1	197061071	197061891	0.840278
HPS4	chr22	26457939	26463976	0.840278
HPS4	chr22	26457939	26466246	0.840278
HPS4	chr22	26458475	26463976	0.840278
HPS4	chr22	26458475	26466246	0.840278
HPS4	chr22	26463976	26466246	0.840278
KRT13	chr17	41502931	41505437	0.840278
KRT13	chr17	41502942	41503661	0.840278
KRT13	chr17	41503277	41503661	0.840278
LAMA5	chr20	62322015	62329797	0.840278
LAMA5	chr20	62322015	62333908	0.840278
LAMA5	chr20	62322015	62333913	0.840278
LAMA5	chr20	62322015	62337627	0.840278
LAMA5	chr20	62322015	62352293	0.840278
LAMA5	chr20	62325425	62332390	0.840278
LAMA5	chr20	62325425	62333908	0.840278
LAMA5	chr20	62325425	62333913	0.840278
LAMA5	chr20	62325425	62337627	0.840278
LAMA5	chr20	62325425	62352293	0.840278
LAMA5	chr20	62325523	62332390	0.840278
LAMA5	chr20	62325523	62333908	0.840278
LAMA5	chr20	62325523	62333913	0.840278
LAMA5	chr20	62325523	62337627	0.840278
LAMA5	chr20	62325523	62352293	0.840278
LAMA5	chr20	62329797	62332390	0.840278
LAMA5	chr20	62329797	62333908	0.840278
LAMA5	chr20	62329797	62333913	0.840278
LAMA5	chr20	62329797	62337627	0.840278
LAMA5	chr20	62329797	62352293	0.840278
LAMA5	chr20	62332390	62333908	0.840278
LAMA5	chr20	62332390	62333913	0.840278
LAMA5	chr20	62332390	62352293	0.840278
LAMA5	chr20	62333908	62333913	0.840278
LAMA5	chr20	62333908	62337627	0.840278
LAMA5	chr20	62333908	62352293	0.840278
LAMA5	chr20	62333913	62337627	0.840278
LAMA5	chr20	62333913	62352293	0.840278
LAMA5	chr20	62337627	62352293	0.840278
SLC29A3	chr10	71344299	71362188	0.840278
TMPRSS4	chr11	118111780	118117367	0.840278
ZNF335	chr20	45967568	45971200	0.840278
ABCC4	chr13	95074287	95075526	0.833333
ASPM	chr1	197086795	197143403	0.833333
ASPM	chr1	197101685	197143403	0.833333
ASPM	chr1	197122407	197143403	0.833333
DUOX2	chr15	45099877	45108160	0.833333
KRT13	chr17	41502931	41503661	0.833333
OBSL1	chr2	219565481	219570312	0.833333
TRPV5	chr7	142912583	142925619	0.833333
TRPV5	chr7	142912583	142928154	0.833333
TRPV5	chr7	142912583	142928787	0.833333
TRPV5	chr7	142925619	142928154	0.833333
TRPV5	chr7	142925619	142928787	0.833333
TRPV5	chr7	142928154	142928787	0.833333
TTN	chr2	178756224	178759031	0.833333
TTN	chr2	178756224	178764734	0.833333
ZNF469	chr16	88428539	88431889	0.833333
ZNF469	chr16	88431813	88433131	0.833333
CEP290	chr12	88089495	88111301	0.826389
CLCNKB	chr1	16048038	16049824	0.826389
CLCNKB	chr1	16048038	16053701	0.826389
LAMA5	chr20	62322015	62330822	0.826389
LAMA5	chr20	62325425	62330822	0.826389
LAMA5	chr20	62325523	62330822	0.826389
LAMA5	chr20	62329797	62330822	0.826389
LAMA5	chr20	62330822	62332390	0.826389
LAMA5	chr20	62330822	62333908	0.826389
LAMA5	chr20	62330822	62333913	0.826389
LAMA5	chr20	62330822	62337627	0.826389
LAMA5	chr20	62330822	62352293	0.826389
MYH9	chr22	36295561	36312039	0.826389
PINK1	chr1	20637835	20645555	0.826389
SP110	chr2	230185999	230213010	0.826389
SYNE2	chr14	64027560	64031319	0.826389
TTN	chr2	178751160	178756224	0.826389
ZNF469	chr16	88429246	88431889	0.826389
ZNF469	chr16	88431038	88431889	0.826389
CLCNKB	chr1	16049824	16053701	0.819444
ISCU	chr12	108562641	108562642	0.819444
SYNE2	chr14	64027560	64052317	0.819444
SYNE2	chr14	64031319	64052317	0.819444
ZNF469	chr16	88428539	88430992	0.819444
ZNF469	chr16	88428568	88431889	0.819444
ZNF469	chr16	88430992	88431038	0.819444
ZNF469	chr16	88431889	88433131	0.819444
CLCNKB	chr1	16048038	16048568	0.8125
CLCNKB	chr1	16048038	16048569	0.8125
CLCNKB	chr1	16048568	16048569	0.8125
CLCNKB	chr1	16048568	16049824	0.8125
CLCNKB	chr1	16048569	16049824	0.8125
COL6A5	chr3	130443551	130468973	0.8125
GPR179	chr17	38335200	38337715	0.8125
SCRIB	chr8	143803410	143807002	0.8125
SLC45A2	chr5	33951588	33954406	0.8125
ZNF469	chr16	88428539	88431038	0.8125
CLCNKB	chr1	16048568	16053701	0.805556
CLCNKB	chr1	16048569	16053701	0.805556
COL6A5	chr3	130455490	130468973	0.805556
GPR179	chr17	38329870	38337715	0.805556
KIF7	chr15	89633201	89652736	0.805556
PER3	chr1	7809988	7827433	0.805556
SLIT3	chr5	168671458	168785946	0.805556
ZNF469	chr16	88429246	88431038	0.805556
ZNF469	chr16	88431813	88431889	0.805556
CLCNKB	chr1	16048038	16049696	0.798611
CLCNKB	chr1	16049696	16049824	0.798611
KRT13	chr17	41503661	41505437	0.798611
MIAT	chr22	26669718	26672629	0.798611
MIAT	chr22	26669718	26674488	0.798611
MIAT	chr22	26672629	26674488	0.798611
NAV2	chr11	19933954	20103368	0.798611
SBK3	chr19	55541404	55544818	0.798611
SNHG14	chr15	25087571	25119404	0.798611
ZNF469	chr16	88428568	88431038	0.798611
ADGRV1	chr5	90811291	91153214	0.791667
CLCNKB	chr1	16048568	16049696	0.791667
CLCNKB	chr1	16048569	16049696	0.791667
CLCNKB	chr1	16049696	16053701	0.791667
COL4A2	chr13	110424850	110506527	0.791667
MIAT	chr22	26665973	26669154	0.791667
MIAT	chr22	26665973	26669718	0.791667
MIAT	chr22	26665973	26672629	0.791667
MIAT	chr22	26665973	26674488	0.791667
MIAT	chr22	26669154	26669718	0.791667
MIAT	chr22	26669154	26672629	0.791667
MIAT	chr22	26669154	26674488	0.791667
NAV2	chr11	20077566	20080158	0.791667
TMEM216	chr11	61397808	61398259	0.791667
TTN	chr2	178759031	178780128	0.791667
TTN	chr2	178764734	178780128	0.791667
ZNF469	chr16	88429246	88430992	0.791667
GPR179	chr17	38329870	38335200	0.784722
KIF7	chr15	89633201	89648596	0.784722
KIF7	chr15	89648596	89652736	0.784722
NAV2	chr11	20077566	20077995	0.784722
NAV2	chr11	20077995	20080158	0.784722
NCOA1	chr2	24683058	24752076	0.784722
TTN	chr2	178751160	178780128	0.784722
ZNF469	chr16	88428568	88430992	0.784722
ZNF469	chr16	88430992	88433131	0.784722
AMH	chr19	2249478	2251818	0.777778
DPP6	chr7	154669402	154887737	0.777778
GP6	chr19	55014977	55025227	0.777778
GP6	chr19	55014977	55027612	0.777778
GP6	chr19	55014977	55027704	0.777778
GP6	chr19	55025227	55027612	0.777778
GP6	chr19	55025227	55027704	0.777778
GP6	chr19	55027612	55027704	0.777778
SETX	chr9	132327442	132327844	0.777778
SETX	chr9	132327442	132328022	0.777778
SETX	chr9	132327442	132331073	0.777778
SETX	chr9	132327844	132328022	0.777778
SETX	chr9	132327844	132331073	0.777778
SETX	chr9	132328022	132331073	0.777778
TMCO1	chr1	165725660	165726618	0.777778
TTN	chr2	178756224	178780128	0.777778
AGRN	chr1	1047614	1051820	0.770833
CHRNA4	chr20	63350733	63350772	0.770833
CUBN	chr10	16982504	16982616	0.770833
MUC4	chr3	195752385	195770303	0.770833
NAV2	chr11	20077566	20103368	0.770833
SPRED1	chr15	38322324	38339729	0.770833
SPRED1	chr15	38322324	38351373	0.770833
SPRED1	chr15	38339729	38351373	0.770833
ZNF469	chr16	88430992	88431813	0.770833
AGRN	chr1	1041950	1047614	0.763889
CCT5	chr5	10250331	10254705	0.763889
CCT5	chr5	10250331	10256049	0.763889
CCT5	chr5	10250331	10262628	0.763889
CCT5	chr5	10254705	10256049	0.763889
CCT5	chr5	10254705	10262628	0.763889
CCT5	chr5	10256049	10262628	0.763889
LAMA5	chr20	62322015	62332619	0.763889
LAMA5	chr20	62325425	62332619	0.763889
LAMA5	chr20	62325523	62332619	0.763889
LAMA5	chr20	62329797	62332619	0.763889
LAMA5	chr20	62332390	62332619	0.763889
LAMA5	chr20	62332619	62333908	0.763889
LAMA5	chr20	62332619	62333913	0.763889
LAMA5	chr20	62332619	62337627	0.763889
LAMA5	chr20	62332619	62352293	0.763889
NAV2	chr11	20080158	20103368	0.763889
SYNE2	chr14	64024977	64027560	0.763889
SYNE2	chr14	64024977	64031319	0.763889
CACNA1C	chr12	2681964	2681966	0.756944
CHRNA4	chr20	63350202	63350733	0.756944
CHRNA4	chr20	63350202	63350772	0.756944
EFHC1	chr6	52492462	52493222	0.756944
EFHC1	chr6	52492462	52493521	0.756944
EFHC1	chr6	52492462	52494089	0.756944
EFHC1	chr6	52493222	52493521	0.756944
EFHC1	chr6	52493222	52494089	0.756944
EFHC1	chr6	52493521	52494089	0.756944
GP6	chr19	55014228	55014526	0.756944
GP6	chr19	55014228	55014977	0.756944
GP6	chr19	55014228	55015713	0.756944
GP6	chr19	55014228	55018667	0.756944
GP6	chr19	55014526	55014977	0.756944
GP6	chr19	55014526	55015713	0.756944
GP6	chr19	55014526	55018667	0.756944
GP6	chr19	55014977	55015713	0.756944
GP6	chr19	55014977	55018667	0.756944
GP6	chr19	55015713	55018667	0.756944
NAV2	chr11	20077995	20103368	0.756944
SLC22A14	chr3	38308988	38309028	0.756944
SLC22A14	chr3	38308988	38309052	0.756944
SLC22A14	chr3	38309028	38309052	0.756944
SYNE2	chr14	64024977	64030031	0.756944
SYNE2	chr14	64024977	64031212	0.756944
SYNE2	chr14	64024977	64052317	0.756944
SYNE2	chr14	64027560	64030031	0.756944
SYNE2	chr14	64027560	64031212	0.756944
SYNE2	chr14	64030031	64031212	0.756944
SYNE2	chr14	64030031	64031319	0.756944
SYNE2	chr14	64031212	64031319	0.756944
ZNF469	chr16	88428539	88433131	0.756944
AGRN	chr1	1041950	1046551	0.75
GP6	chr19	55014129	55014228	0.75
GP6	chr19	55014129	55014526	0.75
GP6	chr19	55014129	55014977	0.75
GP6	chr19	55014129	55015713	0.75
GP6	chr19	55014129	55018667	0.75
LAMA5	chr20	62330822	62332619	0.75
MOG	chr6	29657224	29666235	0.75
NOTCH3	chr19	15162570	15167246	0.75
NOTCH3	chr19	15162570	15174241	0.75
NOTCH3	chr19	15167246	15174241	0.75
SYNE2	chr14	64030031	64052317	0.75
SYNE2	chr14	64031212	64052317	0.75
TMEM216	chr11	61397808	61398269	0.75
TMEM216	chr11	61398259	61398269	0.75
ZNF469	chr16	88429246	88433131	0.75
AGRN	chr1	1041950	1051820	0.743056
AGRN	chr1	1046551	1047614	0.743056
EVI5	chr1	92624266	92695345	0.743056
GP6	chr19	55014228	55025227	0.743056
GP6	chr19	55014228	55027612	0.743056
GP6	chr19	55014228	55027693	0.743056
GP6	chr19	55014228	55027704	0.743056
GP6	chr19	55014526	55025227	0.743056
GP6	chr19	55014526	55027612	0.743056
GP6	chr19	55014526	55027693	0.743056
GP6	chr19	55014526	55027704	0.743056
GP6	chr19	55014977	55027693	0.743056
GP6	chr19	55015713	55025227	0.743056
GP6	chr19	55015713	55027612	0.743056
GP6	chr19	55015713	55027693	0.743056
GP6	chr19	55015713	55027704	0.743056
GP6	chr19	55018667	55025227	0.743056
GP6	chr19	55018667	55027612	0.743056
GP6	chr19	55018667	55027693	0.743056
GP6	chr19	55018667	55027704	0.743056
GP6	chr19	55025227	55027693	0.743056
GP6	chr19	55027612	55027693	0.743056
GP6	chr19	55027693	55027704	0.743056
MAGI2	chr7	78127263	78127407	0.743056
PCSK9	chr1	55058524	55058564	0.743056
PIK3R2	chr19	18162237	18168828	0.743056
PIKFYVE	chr2	208320275	208347983	0.743056
PIKFYVE	chr2	208325606	208347983	0.743056
PIKFYVE	chr2	208325795	208347983	0.743056
PIKFYVE	chr2	208325804	208347983	0.743056
PIKFYVE	chr2	208345103	208347983	0.743056
PIKFYVE	chr2	208347983	208350046	0.743056
PIKFYVE	chr2	208347983	208350862	0.743056
SYNE2	chr14	64024977	64052737	0.743056
SYNE2	chr14	64024977	64055956	0.743056
SYNE2	chr14	64024977	64056125	0.743056
SYNE2	chr14	64027560	64052737	0.743056
SYNE2	chr14	64027560	64055956	0.743056
SYNE2	chr14	64027560	64056125	0.743056
SYNE2	chr14	64030031	64052737	0.743056
SYNE2	chr14	64030031	64055956	0.743056
SYNE2	chr14	64030031	64056125	0.743056
SYNE2	chr14	64031212	64052737	0.743056
SYNE2	chr14	64031212	64055956	0.743056
SYNE2	chr14	64031212	64056125	0.743056
SYNE2	chr14	64031319	64052737	0.743056
SYNE2	chr14	64031319	64055956	0.743056
SYNE2	chr14	64031319	64056125	0.743056
SYNE2	chr14	64052317	64052737	0.743056
SYNE2	chr14	64052317	64055956	0.743056
SYNE2	chr14	64052317	64056125	0.743056
SYNE2	chr14	64052737	64055956	0.743056
SYNE2	chr14	64052737	64056125	0.743056
SYNE2	chr14	64055956	64056125	0.743056
ZNF469	chr16	88428539	88431813	0.743056
ZNF469	chr16	88428568	88433131	0.743056
ZNF469	chr16	88429246	88431813	0.743056
ZNF469	chr16	88431038	88433131	0.743056
AGRN	chr1	1046551	1051820	0.736111
GP6	chr19	55014129	55025227	0.736111
GP6	chr19	55014129	55027612	0.736111
GP6	chr19	55014129	55027693	0.736111
GP6	chr19	55014129	55027704	0.736111
LAMC3	chr9	131061184	131072662	0.736111
ZNF469	chr16	88428568	88431813	0.736111
MRC1	chr10	17863686	17907664	0.729167
SART3	chr12	108524369	108530173	0.729167
SART3	chr12	108524369	108561047	0.729167
SART3	chr12	108530173	108561047	0.729167
SPTBN5	chr15	41879339	41885957	0.729167
ZNF469	chr16	88431038	88431813	0.729167
ACACB	chr12	109232663	109237224	0.722222
ALS2	chr2	201711098	201760892	0.722222
IGHMBP2	chr11	68904009	68911494	0.722222
PCNT	chr21	46357148	46366902	0.722222
PCNT	chr21	46357148	46367087	0.722222
PCNT	chr21	46366902	46367087	0.722222
SIGLEC12	chr19	51497370	51500077	0.722222
SLCO1B3	chr12	20858546	20861014	0.722222
SLCO1B3	chr12	20858546	20862826	0.722222
SLCO1B3	chr12	20858546	20883477	0.722222
SLCO1B3	chr12	20858546	20901435	0.722222
SLCO1B3	chr12	20861014	20862826	0.722222
SLCO1B3	chr12	20861014	20883477	0.722222
SLCO1B3	chr12	20861014	20901435	0.722222
SLCO1B3	chr12	20862826	20883477	0.722222
SLCO1B3	chr12	20862826	20901435	0.722222
SLCO1B3	chr12	20883477	20901435	0.722222
ATP2B4	chr1	203683316	203698281	0.715278
COL17A1	chr10	104036641	104039114	0.715278
COL17A1	chr10	104036641	104039458	0.715278
COL17A1	chr10	104036641	104041495	0.715278
COL17A1	chr10	104039114	104039458	0.715278
COL17A1	chr10	104039114	104041495	0.715278
COL17A1	chr10	104039458	104041495	0.715278
COL6A4P2	chr3	130228075	130234604	0.715278
PCNT	chr21	46357148	46363881	0.715278
PCNT	chr21	46363881	46366902	0.715278
PCNT	chr21	46363881	46367087	0.715278
PRRC2A	chr6	31628105	31633567	0.715278
SCN9A	chr2	166204470	166242648	0.715278
SEC23A	chr14	39033335	39086981	0.715278
SIGLEC12	chr19	51500077	51501297	0.715278
CCHCR1	chr6	31145253	31150788	0.708333
COL17A1	chr10	104036641	104057158	0.708333
COL17A1	chr10	104039114	104057158	0.708333
COL17A1	chr10	104039458	104057158	0.708333
COL17A1	chr10	104041495	104057158	0.708333
NSUN7	chr4	40776129	40776145	0.708333
PRRC2A	chr6	31626851	31628105	0.708333
PRRC2A	chr6	31626851	31633567	0.708333
REV3L	chr6	111373870	111374684	0.708333
REV3L	chr6	111373870	111375054	0.708333
REV3L	chr6	111374684	111375054	0.708333
SIGLEC12	chr19	51497370	51501297	0.708333
TULP1	chr6	35509248	35511797	0.708333
HSPA1L	chr6	31810495	31817451	0.701389
NEB	chr2	151671058	151674563	0.701389
NEB	chr2	151671058	151679984	0.701389
NEB	chr2	151674563	151679984	0.701389
NUP62	chr19	49908485	49909160	0.701389
AKAP9	chr7	92002992	92085597	0.694444
CHD2	chr15	92967373	92978374	0.694444
COL6A4P2	chr3	130228075	130250974	0.694444
COL6A4P2	chr3	130234604	130250974	0.694444
ESR1	chr6	151880740	151944387	0.694444
HSP90AA1	chr14	102101959	102102030	0.694444
LBR	chr1	225419442	225422182	0.694444
NEDD9	chr6	11190393	11192342	0.694444
PCSK9	chr1	55058524	55063514	0.694444
PCSK9	chr1	55058564	55063514	0.694444
SLC22A2	chr6	160224800	160249250	0.694444
USP24	chr1	55075501	55172402	0.694444
MICB	chr6	31505769	31509904	0.6875
NEB	chr2	151671058	151717467	0.6875
NEB	chr2	151674563	151717467	0.6875
NEB	chr2	151679984	151717467	0.6875
NSUN7	chr4	40776129	40808730	0.6875
NSUN7	chr4	40776145	40808730	0.6875
CCHCR1	chr6	31145253	31145275	0.680556
EVI5	chr1	92513797	92695345	0.680556
MDN1	chr6	89708543	89738373	0.680556
MDN1	chr6	89708543	89745365	0.680556
MDN1	chr6	89738373	89745365	0.680556
NOTCH3	chr19	15162570	15192033	0.680556
NOTCH3	chr19	15167246	15192033	0.680556
NOTCH3	chr19	15174241	15192033	0.680556
SLC14A2	chr18	45627020	45667036	0.680556
ACTG1	chr17	81510993	81512782	0.673611
COL4A3	chr2	227246719	227248459	0.673611
EARS2	chr16	23525363	23535240	0.673611
FBP1	chr9	94603438	94606867	0.673611
KCNJ5	chr11	128911444	128912083	0.673611
KCNJ5	chr11	128911444	128912107	0.673611
KCNJ5	chr11	128911444	128912117	0.673611
KCNJ5	chr11	128912083	128912107	0.673611
KCNJ5	chr11	128912083	128912117	0.673611
KCNJ5	chr11	128912107	128912117	0.673611
KNL1	chr15	40606445	40611486	0.673611
KNL1	chr15	40606445	40621642	0.673611
KNL1	chr15	40606445	40622992	0.673611
KNL1	chr15	40611486	40621642	0.673611
KNL1	chr15	40611486	40622992	0.673611
KNL1	chr15	40621642	40622992	0.673611
LRCH1	chr13	46723217	46733974	0.673611
LRCH1	chr13	46723217	46741849	0.673611
PCNT	chr21	46357148	46366579	0.673611
PCNT	chr21	46363881	46366579	0.673611
PCNT	chr21	46366579	46366902	0.673611
PCNT	chr21	46366579	46367087	0.673611
ZNF224	chr19	44106512	44106913	0.673611
CCHCR1	chr6	31145275	31150788	0.666667
CDSN	chr6	31117423	31117492	0.666667
CLCNKB	chr1	16046629	16048038	0.666667
CLCNKB	chr1	16046629	16053701	0.666667
COL6A5	chr3	130405647	130406272	0.666667
COL6A5	chr3	130405647	130415648	0.666667
COL6A5	chr3	130406272	130415648	0.666667
COL6A5	chr3	130415648	130443551	0.666667
COL6A5	chr3	130415648	130455490	0.666667
DNAH11	chr7	21588619	21600787	0.666667
DNAH11	chr7	21588619	21601600	0.666667
DNAH11	chr7	21600787	21601600	0.666667
FYCO1	chr3	45968585	45979726	0.666667
JMJD1C	chr10	63185604	63465484	0.666667
MTUS1	chr8	17754947	17755366	0.666667
NAV2	chr11	19933954	20077566	0.666667
PER1	chr17	8144851	8144965	0.666667
SKIV2L	chr6	31961237	31968891	0.666667
AL020996.2	chr1	25811771	25814082	0.659722
CDSN	chr6	31117187	31117423	0.659722
CDSN	chr6	31117187	31117492	0.659722
CLCNKB	chr1	16046629	16048499	0.659722
CLCNKB	chr1	16046629	16049824	0.659722
CLCNKB	chr1	16048038	16048499	0.659722
CLCNKB	chr1	16048499	16053701	0.659722
COL6A5	chr3	130405647	130443551	0.659722
COL6A5	chr3	130405647	130455490	0.659722
COL6A5	chr3	130406272	130443551	0.659722
COL6A5	chr3	130406272	130455490	0.659722
GEMIN4	chr17	745258	746695	0.659722
GRIN3A	chr9	101686781	101737293	0.659722
NAV2	chr11	19933954	20077995	0.659722
NAV2	chr11	19933954	20080158	0.659722
NOTCH3	chr19	15181626	15192033	0.659722
PER1	chr17	8143454	8144851	0.659722
PRPH2	chr6	42698323	42698407	0.659722
PRPH2	chr6	42698323	42698426	0.659722
PRPH2	chr6	42698407	42698426	0.659722
ZFHX3	chr16	72793859	72798236	0.659722
ANKRD11	chr16	89283770	89313528	0.652778
CLCNKB	chr1	16048499	16049824	0.652778
COL11A1	chr1	102888582	102888872	0.652778
HLA-DQB1	chr6	32664937	32665055	0.652778
LZTS2	chr10	101010325	101010570	0.652778
NOTCH3	chr19	15162570	15181626	0.652778
NOTCH3	chr19	15167246	15181626	0.652778
NOTCH3	chr19	15174241	15181626	0.652778
POMT2	chr14	77278850	77285582	0.652778
RYR3	chr15	33548213	33662451	0.652778
SLC4A3	chr2	219635704	219640543	0.652778
SP100	chr2	230467181	230541965	0.652778
SPTBN5	chr15	41851335	41879339	0.652778
ACSM2B	chr16	20540753	20559339	0.645833
C19orf12	chr19	29699615	29699751	0.645833
C19orf12	chr19	29699615	29701026	0.645833
C19orf12	chr19	29699751	29701026	0.645833
CACNA1H	chr16	1210481	1211282	0.645833
CLCNKB	chr1	16046629	16048568	0.645833
CLCNKB	chr1	16046629	16048569	0.645833
JMJD1C	chr10	63185604	63214777	0.645833
JMJD1C	chr10	63214777	63465484	0.645833
MUC2	chr11	1075747	1090036	0.645833
MUC2	chr11	1083155	1085297	0.645833
MUC2	chr11	1083155	1086825	0.645833
MUC2	chr11	1083155	1090036	0.645833
MUC2	chr11	1085297	1086825	0.645833
MUC2	chr11	1085297	1090036	0.645833
MUC2	chr11	1086825	1090036	0.645833
PER1	chr17	8143454	8144965	0.645833
PFAS	chr17	8253992	8255914	0.645833
RABL6	chr9	136837517	136837879	0.645833
TNS3	chr7	47368432	47369377	0.645833
AURKC	chr19	57231104	57231121	0.638889
CLCNKB	chr1	16048499	16048568	0.638889
CLCNKB	chr1	16048499	16048569	0.638889
COL6A5	chr3	130415648	130468973	0.638889
CTC1	chr17	8229445	8231743	0.638889
DSG4	chr18	31388408	31388996	0.638889
ERCC6	chr10	49493110	49532830	0.638889
ITPR1	chr3	4775373	4814496	0.638889
MTUS1	chr8	17754377	17754947	0.638889
MUC2	chr11	1075747	1083155	0.638889
MUC2	chr11	1075747	1085297	0.638889
MUC2	chr11	1075747	1086825	0.638889
CLCNKB	chr1	16046629	16049696	0.631944
COL17A1	chr10	104050642	104057158	0.631944
COL6A5	chr3	130405647	130468973	0.631944
COL6A5	chr3	130406272	130468973	0.631944
EDAR	chr2	108897198	108910513	0.631944
MUC2	chr11	1083155	1083761	0.631944
MUC2	chr11	1083761	1085297	0.631944
MUC2	chr11	1083761	1086825	0.631944
MUC2	chr11	1083761	1090036	0.631944
ZNF224	chr19	44106913	44107267	0.631944
APOA4	chr11	116821618	116822748	0.625
CLCNKB	chr1	16048499	16049696	0.625
COL6A4P2	chr3	130228075	130264146	0.625
COL6A4P2	chr3	130269747	130269794	0.625
COL6A4P2	chr3	130269747	130271570	0.625
COL6A4P2	chr3	130269794	130271570	0.625
CPB2	chr13	46067346	46082534	0.625
CUBN	chr10	16982504	17068596	0.625
CUBN	chr10	16982616	17068596	0.625
DYNC2H1	chr11	103176278	103211861	0.625
EVI5	chr1	92513797	92624266	0.625
MAP3K1	chr5	56865960	56881916	0.625
MAP3K1	chr5	56865960	56882390	0.625
MAP3K1	chr5	56881916	56882390	0.625
MUC2	chr11	1075747	1083761	0.625
PMS2	chr7	5987144	5997349	0.625
VWF	chr12	5981834	6034818	0.625
ACACB	chr12	109180060	109232663	0.618056
AFG3L2	chr18	12348286	12351343	0.618056
C19orf12	chr19	29699615	29701831	0.618056
C19orf12	chr19	29699615	29702814	0.618056
C19orf12	chr19	29699751	29701831	0.618056
C19orf12	chr19	29699751	29702814	0.618056
C19orf12	chr19	29701026	29701831	0.618056
C19orf12	chr19	29701026	29702814	0.618056
C19orf12	chr19	29701831	29702814	0.618056
COL6A4P2	chr3	130228075	130269747	0.618056
COL6A4P2	chr3	130228075	130269794	0.618056
COL6A4P2	chr3	130228075	130271570	0.618056
COL6A4P2	chr3	130234604	130269747	0.618056
COL6A4P2	chr3	130234604	130269794	0.618056
COL6A4P2	chr3	130234604	130271570	0.618056
COL6A4P2	chr3	130250974	130269747	0.618056
COL6A4P2	chr3	130250974	130269794	0.618056
COL6A4P2	chr3	130250974	130271570	0.618056
EARS2	chr16	23525363	23529902	0.618056
EARS2	chr16	23525363	23552180	0.618056
EARS2	chr16	23529902	23535240	0.618056
EARS2	chr16	23529902	23552180	0.618056
EARS2	chr16	23535240	23552180	0.618056
LRP4	chr11	46868614	46893032	0.618056
MRC1	chr10	17849710	17849736	0.618056
RYR3	chr15	33662451	33724073	0.618056
SPTBN5	chr15	41851335	41885957	0.618056
TCTE1	chr6	44280214	44287722	0.618056
TCTE1	chr6	44286012	44287722	0.618056
WDR81	chr17	1734008	1736164	0.618056
CAMK4	chr5	111449124	111484055	0.611111
COL17A1	chr10	104036641	104050642	0.611111
COL17A1	chr10	104039114	104050642	0.611111
COL17A1	chr10	104039458	104050642	0.611111
COL17A1	chr10	104041495	104050642	0.611111
DSG4	chr18	31388408	31406370	0.611111
DSG4	chr18	31388996	31406370	0.611111
EIF4G1	chr3	184321878	184328011	0.611111
EVC	chr4	5741782	5741785	0.611111
HAVCR1	chr5	157052498	157055448	0.611111
HSP90AA1	chr14	102084466	102102030	0.611111
SYNE1	chr6	152326546	152330899	0.611111
TCTE1	chr6	44280214	44282428	0.611111
TCTE1	chr6	44282428	44286012	0.611111
TCTE1	chr6	44282428	44287722	0.611111
TNXB	chr6	32058330	32061449	0.611111
AC008537.1	chr19	40890960	40891756	0.604167
AC008537.1	chr19	40890960	40891901	0.604167
AC008537.1	chr19	40891756	40891901	0.604167
ACSF3	chr16	89100732	89101023	0.604167
ACSF3	chr16	89100732	89101035	0.604167
ACSF3	chr16	89100732	89101050	0.604167
ACSF3	chr16	89101023	89101035	0.604167
ACSF3	chr16	89101023	89101050	0.604167
ACSF3	chr16	89101035	89101050	0.604167
ACTN2	chr1	236720121	236739294	0.604167
AFG3L2	chr18	12348286	12359921	0.604167
AFG3L2	chr18	12351343	12359921	0.604167
AHSG	chr3	186620593	186620636	0.604167
CDSN	chr6	31116036	31117187	0.604167
CDSN	chr6	31116036	31117423	0.604167
CDSN	chr6	31116036	31117492	0.604167
DNAH9	chr17	11679772	11745015	0.604167
HAVCR1	chr5	157052413	157052498	0.604167
HAVCR1	chr5	157052413	157055448	0.604167
INF2	chr14	104701470	104712857	0.604167
MASP2	chr1	11027467	11030859	0.604167
MRC1	chr10	17849710	17849727	0.604167
MRC1	chr10	17849727	17849736	0.604167
ACSF3	chr16	89100686	89100732	0.597222
ACSF3	chr16	89100686	89101023	0.597222
ACSF3	chr16	89100686	89101035	0.597222
ACSF3	chr16	89100686	89101050	0.597222
ACSF3	chr16	89100732	89100987	0.597222
ACSF3	chr16	89100732	89100996	0.597222
ACSF3	chr16	89100732	89114475	0.597222
ACSF3	chr16	89100987	89100996	0.597222
ACSF3	chr16	89100987	89101023	0.597222
ACSF3	chr16	89100987	89101035	0.597222
ACSF3	chr16	89100987	89101050	0.597222
ACSF3	chr16	89100996	89101023	0.597222
ACSF3	chr16	89100996	89101035	0.597222
ACSF3	chr16	89100996	89101050	0.597222
AHSG	chr3	186619924	186620593	0.597222
AHSG	chr3	186619924	186620636	0.597222
COL6A2	chr21	46119046	46122947	0.597222
DNAH11	chr7	21588619	21735825	0.597222
FBN2	chr5	128278780	128305091	0.597222
ITGAE	chr17	3745920	3753881	0.597222
MIA3	chr1	222629584	222653139	0.597222
MUC4	chr3	195762138	195770303	0.597222
SLC11A2	chr12	50979959	50987294	0.597222
SLC11A2	chr12	50979959	51009122	0.597222
SLC11A2	chr12	50979959	51026381	0.597222
ZNF224	chr19	44106512	44107267	0.597222
ACSF3	chr16	89100686	89100987	0.590278
ACSF3	chr16	89100686	89100996	0.590278
ACVR1	chr2	157770468	157780398	0.590278
CLCA1	chr1	86473447	86493490	0.590278
CUBN	chr10	17068596	17114152	0.590278
DNAAF2	chr14	49633668	49634652	0.590278
DNAAF2	chr14	49633668	49634964	0.590278
DNAAF2	chr14	49634652	49634964	0.590278
HERC2	chr15	28169519	28257133	0.590278
HERC2	chr15	28222100	28257133	0.590278
LBR	chr1	225419442	225423959	0.590278
MRC1	chr10	17849710	17863686	0.590278
MRC1	chr10	17849736	17863686	0.590278
MSH4	chr1	75878326	75879026	0.590278
NARS2	chr11	78566231	78568744	0.590278
PFAS	chr17	8264282	8264906	0.590278
SLC2A9	chr4	9980706	9996869	0.590278
SUCLA2	chr13	47973332	47988873	0.590278
CACNA1C	chr12	2679713	2681966	0.583333
DNAH11	chr7	21588619	21884396	0.583333
ERAP1	chr5	96792202	96793809	0.583333
FGFR4	chr5	177090796	177091783	0.583333
HERC2	chr15	28169519	28222100	0.583333
KCNJ5	chr11	128911444	128916399	0.583333
KCNJ5	chr11	128912083	128916399	0.583333
KCNJ5	chr11	128912107	128916399	0.583333
KCNJ5	chr11	128912117	128916399	0.583333
MRC1	chr10	17849727	17863686	0.583333
SLC44A2	chr19	10627963	10631494	0.583333
AARS2	chr6	44300634	44301456	0.576389
AARS2	chr6	44301456	44307274	0.576389
ABCA7	chr19	1056493	1065019	0.576389
ABCC4	chr13	95074287	95209550	0.576389
ABCC4	chr13	95075526	95209550	0.576389
ACACB	chr12	109232663	109259033	0.576389
ACAN	chr15	88847929	88849514	0.576389
AKR7A3	chr1	19282760	19284747	0.576389
CACNA1C	chr12	2679713	2681964	0.576389
DOCK6	chr19	11216932	11216950	0.576389
GAA	chr17	80097253	80104910	0.576389
GAA	chr17	80104910	80117606	0.576389
ITPR1	chr3	4725578	4775373	0.576389
MUC4	chr3	195752385	195762138	0.576389
MYO18B	chr22	25798015	25798078	0.576389
RAPSN	chr11	47438755	47441931	0.576389
RAPSN	chr11	47438755	47447887	0.576389
RAPSN	chr11	47441931	47447887	0.576389
RYR3	chr15	33548213	33579976	0.576389
SLC29A3	chr10	71351651	71356184	0.576389
SLC29A3	chr10	71351651	71356185	0.576389
ACACB	chr12	109180060	109237224	0.569444
COL12A1	chr6	75087586	75132006	0.569444
DNAAF2	chr14	49633668	49633965	0.569444
DNAAF2	chr14	49633965	49634652	0.569444
DNAAF2	chr14	49633965	49634964	0.569444
GAA	chr17	80097253	80117606	0.569444
IBSP	chr4	87811379	87811594	0.569444
LRP4	chr11	46868614	46877220	0.569444
LRP4	chr11	46877220	46893032	0.569444
MIA3	chr1	222629461	222629584	0.569444
MIA3	chr1	222629461	222653139	0.569444
PFAS	chr17	8255914	8264282	0.569444
PFAS	chr17	8255914	8264906	0.569444
SRPRA	chr11	126269205	126269418	0.569444
UTP14C	chr13	52029058	52029639	0.569444
ABCA7	chr19	1056493	1064194	0.5625
ABCA7	chr19	1064194	1065019	0.5625
ABCC4	chr13	95062722	95074287	0.5625
ABCC4	chr13	95062722	95075526	0.5625
ACSF3	chr16	89101023	89114475	0.5625
ACSF3	chr16	89101035	89114475	0.5625
ACSF3	chr16	89101050	89114475	0.5625
ALK	chr2	29320797	29717663	0.5625
C3	chr19	6697395	6702587	0.5625
CPB2	chr13	46055809	46067346	0.5625
CPB2	chr13	46055809	46082534	0.5625
DSP	chr6	7572029	7576294	0.5625
GAA	chr17	80104910	80105745	0.5625
GAA	chr17	80104910	80105798	0.5625
GAA	chr17	80105745	80105798	0.5625
ITGA11	chr15	68332058	68335805	0.5625
LOXL2	chr8	23309840	23328494	0.5625
MCPH1	chr8	6414878	6444662	0.5625
MSH3	chr5	80854162	80873118	0.5625
MYO1C	chr17	1470224	1470318	0.5625
NOTCH3	chr19	15160960	15162570	0.5625
NOTCH3	chr19	15160960	15167246	0.5625
NOTCH3	chr19	15160960	15174241	0.5625
SLC29A3	chr10	71344299	71351651	0.5625
SLC29A3	chr10	71351651	71362188	0.5625
SLC45A2	chr5	33954406	33989413	0.5625
SLC6A18	chr5	1225498	1225511	0.5625
SLC6A18	chr5	1225498	1225572	0.5625
SLC6A18	chr5	1225498	1225573	0.5625
SLC6A18	chr5	1225498	1225588	0.5625
SLC6A18	chr5	1225511	1225572	0.5625
SLC6A18	chr5	1225511	1225573	0.5625
SLC6A18	chr5	1225511	1225588	0.5625
SLC6A18	chr5	1225572	1225573	0.5625
SLC6A18	chr5	1225573	1225588	0.5625
SNX19	chr11	130880747	130915076	0.5625
SNX19	chr11	130914859	130915076	0.5625
STK10	chr5	172106625	172106652	0.5625
ACSF3	chr16	89100686	89114475	0.555556
ACSF3	chr16	89100987	89114475	0.555556
ACSF3	chr16	89100996	89114475	0.555556
ADH1B	chr4	99313896	99318162	0.555556
CEP85L	chr6	118565798	118652790	0.555556
CLCA1	chr1	86486641	86493490	0.555556
CYP21A2	chr6	32038540	32038560	0.555556
GAA	chr17	80097253	80105745	0.555556
GAA	chr17	80097253	80105798	0.555556
GAA	chr17	80104910	80105870	0.555556
GAA	chr17	80104910	80108705	0.555556
GAA	chr17	80105745	80105870	0.555556
GAA	chr17	80105745	80108705	0.555556
GAA	chr17	80105745	80117606	0.555556
GAA	chr17	80105798	80105870	0.555556
GAA	chr17	80105798	80108705	0.555556
GAA	chr17	80105798	80117606	0.555556
GAA	chr17	80108705	80117606	0.555556
MYH3	chr17	10630278	10638198	0.555556
MYH3	chr17	10630278	10639154	0.555556
MYH3	chr17	10630278	10639448	0.555556
MYH3	chr17	10630278	10639569	0.555556
MYH3	chr17	10630278	10640146	0.555556
MYH3	chr17	10630278	10641099	0.555556
MYH3	chr17	10638198	10639154	0.555556
MYH3	chr17	10638198	10639448	0.555556
MYH3	chr17	10638198	10639569	0.555556
MYH3	chr17	10638198	10640146	0.555556
MYH3	chr17	10638198	10641099	0.555556
MYH3	chr17	10639154	10639448	0.555556
MYH3	chr17	10639154	10639569	0.555556
MYH3	chr17	10639154	10640146	0.555556
MYH3	chr17	10639154	10641099	0.555556
MYH3	chr17	10639448	10639569	0.555556
MYH3	chr17	10639448	10640146	0.555556
MYH3	chr17	10639448	10641099	0.555556
MYH3	chr17	10639569	10640146	0.555556
MYH3	chr17	10639569	10641099	0.555556
MYH3	chr17	10640146	10641099	0.555556
PCM1	chr8	17938873	17938874	0.555556
PCM1	chr8	17938873	17957406	0.555556
PCM1	chr8	17938874	17957406	0.555556
PCM1	chr8	17957406	17969751	0.555556
RABL6	chr9	136831787	136837879	0.555556
SLC4A3	chr2	219637645	219640543	0.555556
SNX19	chr11	130880747	130914859	0.555556
TOPBP1	chr3	133611099	133649518	0.555556
TRPM1	chr15	31038077	31070149	0.555556
UPK3A	chr22	45287365	45287423	0.555556
ZNF469	chr16	88428539	88439227	0.555556
CALR3	chr19	16480653	16490383	0.548611
CR1	chr1	207609571	207621975	0.548611
DYNC2H1	chr11	103158787	103176278	0.548611
DYNC2H1	chr11	103158787	103211861	0.548611
FGFR4	chr5	177090460	177096596	0.548611
FUT3	chr19	5844526	5844638	0.548611
GAA	chr17	80097253	80105870	0.548611
GAA	chr17	80097253	80108705	0.548611
GAA	chr17	80105870	80108705	0.548611
GAA	chr17	80105870	80117606	0.548611
HSP90AA1	chr14	102084466	102101959	0.548611
LAMA5	chr20	62332390	62362541	0.548611
MYH3	chr17	10630278	10632701	0.548611
MYH3	chr17	10632701	10638198	0.548611
MYH3	chr17	10632701	10639154	0.548611
MYH3	chr17	10632701	10639448	0.548611
MYH3	chr17	10632701	10639569	0.548611
MYH3	chr17	10632701	10640146	0.548611
MYH3	chr17	10632701	10641099	0.548611
PCDHA10	chr5	140857524	140857802	0.548611
PCM1	chr8	17938873	17969751	0.548611
PCM1	chr8	17938874	17969751	0.548611
RYR3	chr15	33579976	33662451	0.548611
SCN8A	chr12	51790487	51806958	0.548611
SLC4A3	chr2	219635704	219637645	0.548611
SYNE1	chr6	152326546	152337007	0.548611
SYNE1	chr6	152330899	152337007	0.548611
CLCA1	chr1	86473447	86486641	0.541667
COL6A5	chr3	130397852	130415648	0.541667
COL6A5	chr3	130397852	130443551	0.541667
COL6A5	chr3	130397852	130455490	0.541667
COL6A5	chr3	130405647	130406145	0.541667
COL6A5	chr3	130406145	130406272	0.541667
COL6A5	chr3	130406145	130415648	0.541667
COL6A5	chr3	130406145	130443551	0.541667
COL6A5	chr3	130406145	130455490	0.541667
FYCO1	chr3	45955269	45979726	0.541667
INF2	chr14	104712857	104714228	0.541667
LRP2	chr2	169146922	169154475	0.541667
PCDHA10	chr5	140857524	140857963	0.541667
PCDHA10	chr5	140857802	140857963	0.541667
RABL6	chr9	136831787	136837517	0.541667
SCN8A	chr12	51687181	51790487	0.541667
SORT1	chr1	109342153	109354481	0.541667
ZNF469	chr16	88428539	88429600	0.541667
ZNF469	chr16	88428568	88429600	0.541667
ZNF469	chr16	88429246	88429600	0.541667
ZNF469	chr16	88429600	88431889	0.541667
ZNF469	chr16	88431889	88439227	0.541667
ACACB	chr12	109180060	109259033	0.534722
APOL1	chr22	36265284	36265490	0.534722
APOL1	chr22	36265284	36265520	0.534722
APOL1	chr22	36265284	36265600	0.534722
APOL1	chr22	36265284	36265796	0.534722
APOL1	chr22	36265490	36265520	0.534722
APOL1	chr22	36265490	36265600	0.534722
APOL1	chr22	36265490	36265796	0.534722
APOL1	chr22	36265520	36265600	0.534722
APOL1	chr22	36265520	36265796	0.534722
APOL1	chr22	36265600	36265796	0.534722
CHRNA4	chr20	63346204	63350733	0.534722
CHRNA4	chr20	63346204	63350772	0.534722
COL6A4P2	chr3	130234604	130264146	0.534722
COL6A5	chr3	130397852	130405647	0.534722
COL6A5	chr3	130397852	130406145	0.534722
COL6A5	chr3	130397852	130406272	0.534722
FYCO1	chr3	45955269	45968585	0.534722
GAA	chr17	80104910	80107727	0.534722
GAA	chr17	80105745	80107727	0.534722
GAA	chr17	80105798	80107727	0.534722
GAA	chr17	80107727	80108705	0.534722
GAA	chr17	80107727	80117606	0.534722
GALNT9	chr12	132197936	132197939	0.534722
MYO15A	chr17	18143584	18173861	0.534722
MYO1C	chr17	1467829	1470318	0.534722
PFAS	chr17	8253992	8264282	0.534722
PFAS	chr17	8253992	8264906	0.534722
POU5F1	chr6	31164637	31164872	0.534722
SCN5A	chr3	38580976	38633221	0.534722
SCN8A	chr12	51687181	51806958	0.534722
SLC2A9	chr4	9996816	9996869	0.534722
SLC35G2	chr3	136854598	136855659	0.534722
WNK1	chr12	830136	878316	0.534722
ZNF469	chr16	88429246	88439227	0.534722
ZNF469	chr16	88429600	88430992	0.534722
ZNF469	chr16	88429600	88431038	0.534722
COL1A2	chr7	94409720	94413927	0.527778
CSMD1	chr8	2974617	3052470	0.527778
EHD2	chr19	47740937	47741435	0.527778
F12	chr5	177404825	177409531	0.527778
GAA	chr17	80097253	80107727	0.527778
GAA	chr17	80105870	80107727	0.527778
HSD3B7	chr16	30987821	30988141	0.527778
LAMA5	chr20	62325425	62362541	0.527778
LAMA5	chr20	62325523	62362541	0.527778
LRSAM1	chr9	127479887	127497339	0.527778
MTUS1	chr8	17754377	17755366	0.527778
MYH15	chr3	108439727	108470146	0.527778
MYO1C	chr17	1467829	1470224	0.527778
PCK1	chr20	57562839	57564347	0.527778
PIEZO2	chr18	10758025	10763009	0.527778
SCN4B	chr11	118133973	118136242	0.527778
SERPINB11	chr18	63723082	63723098	0.527778
SERPINB11	chr18	63723082	63723127	0.527778
SERPINB11	chr18	63723098	63723127	0.527778
TRDN	chr6	123366143	123512312	0.527778
ZNF469	chr16	88428568	88439227	0.527778
ADAMTSL3	chr15	83870867	83982538	0.520833
ADCY9	chr16	3966675	3977604	0.520833
AIPL1	chr17	6426748	6428483	0.520833
ARHGAP45	chr19	1074001	1080312	0.520833
COL6A5	chr3	130397852	130468973	0.520833
COL6A5	chr3	130406145	130468973	0.520833
CYP21A2	chr6	32038540	32038820	0.520833
DOCK8	chr9	432330	433978	0.520833
DPP6	chr7	154637850	154887737	0.520833
EVC	chr4	5741782	5753815	0.520833
LAMA5	chr20	62322015	62362541	0.520833
LAMA5	chr20	62329797	62362541	0.520833
LAMA5	chr20	62337627	62362541	0.520833
NUDT6	chr4	122917603	122922561	0.520833
PIEZO2	chr18	10758025	10762964	0.520833
PIEZO2	chr18	10762964	10763009	0.520833
SRA1	chr5	140560648	140561643	0.520833
SRA1	chr5	140560648	140561733	0.520833
SRA1	chr5	140561643	140561733	0.520833
ZNF469	chr16	88430992	88439227	0.520833
ZNF804A	chr2	184937028	184937636	0.520833
ACACB	chr12	109237224	109259033	0.513889
CHRNA4	chr20	63346204	63350202	0.513889
COL17A1	chr10	104057158	104064575	0.513889
COL6A4P2	chr3	130250974	130264146	0.513889
FGFR4	chr5	177090460	177090796	0.513889
FGFR4	chr5	177090460	177091783	0.513889
FGFR4	chr5	177090460	177095727	0.513889
FGFR4	chr5	177090796	177095727	0.513889
FGFR4	chr5	177090796	177096596	0.513889
FGFR4	chr5	177091783	177095727	0.513889
FGFR4	chr5	177091783	177096596	0.513889
FGFR4	chr5	177095727	177096596	0.513889
GM2A	chr5	151259848	151259878	0.513889
LAMA5	chr20	62322015	62345831	0.513889
LAMA5	chr20	62325425	62345831	0.513889
LAMA5	chr20	62325523	62345831	0.513889
LAMA5	chr20	62329797	62345831	0.513889
LAMA5	chr20	62332390	62345831	0.513889
LAMA5	chr20	62333908	62345831	0.513889
LAMA5	chr20	62333908	62362541	0.513889
LAMA5	chr20	62333913	62345831	0.513889
LAMA5	chr20	62333913	62362541	0.513889
LAMA5	chr20	62337627	62345831	0.513889
LAMA5	chr20	62345831	62352293	0.513889
LAMA5	chr20	62352293	62362541	0.513889
LBR	chr1	225422182	225423959	0.513889
NQO2	chr6	3010156	3015556	0.513889
RNF213	chr17	80353558	80380861	0.513889
SDHA	chr5	230865	230996	0.513889
SERPINB11	chr18	63710345	63723082	0.513889
SERPINB11	chr18	63710345	63723098	0.513889
SERPINB11	chr18	63710345	63723127	0.513889
SLC6A18	chr5	1225572	1244310	0.513889
SLC6A18	chr5	1225588	1244310	0.513889
ADAMTSL4	chr1	150558532	150558574	0.506944
BICRA	chr19	47679311	47679689	0.506944
BICRA	chr19	47679311	47679857	0.506944
BICRA	chr19	47679689	47679857	0.506944
CALHM1	chr10	103455259	103458602	0.506944
CHIA	chr1	111314532	111319219	0.506944
COL17A1	chr10	104050642	104064575	0.506944
COL17A1	chr10	104057158	104060198	0.506944
COL17A1	chr10	104060198	104064575	0.506944
DSG4	chr18	31406370	31413538	0.506944
HDAC4	chr2	239108040	239144721	0.506944
JAG2	chr14	105142998	105144945	0.506944
LAMA2	chr6	129486484	129486554	0.506944
LAMA3	chr18	23833905	23931208	0.506944
LDHA	chr11	18402904	18402940	0.506944
LRP5	chr11	68403545	68425222	0.506944
NOTCH3	chr19	15160960	15192033	0.506944
PTPRF	chr1	43605550	43617439	0.506944
PTPRF	chr1	43605550	43617836	0.506944
PTPRF	chr1	43605550	43617848	0.506944
PTPRF	chr1	43605550	43619068	0.506944
PTPRF	chr1	43617439	43617836	0.506944
PTPRF	chr1	43617439	43617848	0.506944
PTPRF	chr1	43617439	43619068	0.506944
PTPRF	chr1	43617836	43617848	0.506944
PTPRF	chr1	43617836	43619068	0.506944
PTPRF	chr1	43617848	43619068	0.506944
SLC2A9	chr4	9980706	9996816	0.506944
ZNF469	chr16	88431038	88439227	0.506944
AKAP13	chr15	85579423	85579548	0.5
AKAP13	chr15	85579423	85579685	0.5
AKAP13	chr15	85579423	85579788	0.5
AKAP13	chr15	85579423	85580693	0.5
AKAP13	chr15	85579423	85580757	0.5
AKAP13	chr15	85579423	85581188	0.5
AKAP13	chr15	85579423	85581252	0.5
AKAP13	chr15	85579423	85581324	0.5
AKAP13	chr15	85579548	85579685	0.5
AKAP13	chr15	85579548	85579788	0.5
AKAP13	chr15	85579548	85580693	0.5
AKAP13	chr15	85579548	85580757	0.5
AKAP13	chr15	85579548	85581188	0.5
AKAP13	chr15	85579548	85581252	0.5
AKAP13	chr15	85579548	85581324	0.5
AKAP13	chr15	85579685	85579788	0.5
AKAP13	chr15	85579685	85580693	0.5
AKAP13	chr15	85579685	85580757	0.5
AKAP13	chr15	85579685	85581188	0.5
AKAP13	chr15	85579685	85581252	0.5
AKAP13	chr15	85579685	85581324	0.5
AKAP13	chr15	85579788	85580693	0.5
AKAP13	chr15	85579788	85580757	0.5
AKAP13	chr15	85579788	85581188	0.5
AKAP13	chr15	85579788	85581252	0.5
AKAP13	chr15	85579788	85581324	0.5
AKAP13	chr15	85580693	85580757	0.5
AKAP13	chr15	85580693	85581188	0.5
AKAP13	chr15	85580693	85581252	0.5
AKAP13	chr15	85580693	85581324	0.5
AKAP13	chr15	85580757	85581188	0.5
AKAP13	chr15	85580757	85581252	0.5
AKAP13	chr15	85580757	85581324	0.5
AKAP13	chr15	85581188	85581252	0.5
AKAP13	chr15	85581188	85581324	0.5
AKAP13	chr15	85581252	85581324	0.5
ALDH4A1	chr1	18876423	18876432	0.5
ALMS1	chr2	73448542	73448717	0.5
C6orf15	chr6	31111459	31111866	0.5
CHIA	chr1	111314532	111320330	0.5
CHIA	chr1	111319219	111320330	0.5
CHRNA4	chr20	63350772	63361195	0.5
COL11A2	chr6	33173384	33173698	0.5
COL17A1	chr10	104050642	104060198	0.5
CR1	chr1	207505962	207609571	0.5
DMBT1	chr10	122570156	122570157	0.5
DMBT1	chr10	122570156	122570194	0.5
DMBT1	chr10	122570156	122570911	0.5
DMBT1	chr10	122570157	122570194	0.5
DMBT1	chr10	122570157	122570911	0.5
DMBT1	chr10	122570194	122570911	0.5
DNAH11	chr7	21588619	21738831	0.5
DOCK8	chr9	432330	441952	0.5
GLI2	chr2	120989380	120989830	0.5
GLI2	chr2	120989380	120989853	0.5
GLI2	chr2	120989830	120989853	0.5
HK1	chr10	69300854	69382664	0.5
LAMA5	chr20	62330822	62345831	0.5
LAMA5	chr20	62330822	62362541	0.5
LRP1	chr12	57191361	57196082	0.5
LRP1	chr12	57191361	57199318	0.5
LRP1	chr12	57196082	57199318	0.5
MRC1	chr10	17849710	17907664	0.5
MRC1	chr10	17849736	17907664	0.5
NDUFS4	chr5	53646253	53646367	0.5
NOTCH3	chr19	15160960	15181626	0.5
SERPINB11	chr18	63723082	63723336	0.5
SERPINB11	chr18	63723098	63723336	0.5
SERPINB11	chr18	63723127	63723336	0.5
TRPM1	chr15	31038077	31076920	0.5
TRPV5	chr7	142912583	142929454	0.5
TRPV5	chr7	142925619	142929454	0.5
TRPV5	chr7	142928154	142929454	0.5
TRPV5	chr7	142928787	142929454	0.5
WFS1	chr4	6291969	6300792	0.5
WFS1	chr4	6291969	6302360	0.5
WFS1	chr4	6300792	6302360	0.5
ZFHX3	chr16	72793859	72957761	0.5

## Sheet: n3
gene	chromosome	variant 1	variant 2	variant 3	percent of occurrence
EPHB6	chr7	142865498	142867630	142868021	0.9375
PIKFYVE	chr2	208320275	208325795	208325804	0.9375
PIKFYVE	chr2	208320275	208325795	208345103	0.9375
PIKFYVE	chr2	208320275	208325795	208350046	0.9375
PIKFYVE	chr2	208320275	208325795	208350862	0.9375
PIKFYVE	chr2	208320275	208325804	208345103	0.9375
PIKFYVE	chr2	208320275	208325804	208350046	0.9375
PIKFYVE	chr2	208320275	208325804	208350862	0.9375
PIKFYVE	chr2	208320275	208345103	208350046	0.9375
PIKFYVE	chr2	208320275	208345103	208350862	0.9375
PIKFYVE	chr2	208320275	208350046	208350862	0.9375
PIKFYVE	chr2	208325795	208325804	208345103	0.9375
PIKFYVE	chr2	208325795	208325804	208350046	0.9375
PIKFYVE	chr2	208325795	208325804	208350862	0.9375
PIKFYVE	chr2	208325795	208345103	208350046	0.9375
PIKFYVE	chr2	208325795	208345103	208350862	0.9375
PIKFYVE	chr2	208325795	208350046	208350862	0.9375
PIKFYVE	chr2	208325804	208345103	208350046	0.9375
PIKFYVE	chr2	208325804	208345103	208350862	0.9375
PIKFYVE	chr2	208325804	208350046	208350862	0.9375
PIKFYVE	chr2	208345103	208350046	208350862	0.9375
PIKFYVE	chr2	208320275	208325606	208325795	0.930556
PIKFYVE	chr2	208320275	208325606	208325804	0.930556
PIKFYVE	chr2	208320275	208325606	208345103	0.930556
PIKFYVE	chr2	208320275	208325606	208350046	0.930556
PIKFYVE	chr2	208320275	208325606	208350862	0.930556
PIKFYVE	chr2	208325606	208325795	208325804	0.930556
PIKFYVE	chr2	208325606	208325795	208345103	0.930556
PIKFYVE	chr2	208325606	208325795	208350046	0.930556
PIKFYVE	chr2	208325606	208325795	208350862	0.930556
PIKFYVE	chr2	208325606	208325804	208345103	0.930556
PIKFYVE	chr2	208325606	208325804	208350046	0.930556
PIKFYVE	chr2	208325606	208325804	208350862	0.930556
PIKFYVE	chr2	208325606	208345103	208350046	0.930556
PIKFYVE	chr2	208325606	208345103	208350862	0.930556
PIKFYVE	chr2	208325606	208350046	208350862	0.930556
COL5A2	chr2	189043211	189068105	189110232	0.916667
SLC11A2	chr12	50987294	51009122	51026381	0.902778
SOHLH1	chr9	135694352	135694463	135695120	0.895833
SOHLH1	chr9	135694352	135694463	135695121	0.895833
SOHLH1	chr9	135694352	135695120	135695121	0.895833
SOHLH1	chr9	135694463	135695120	135695121	0.895833
CELSR1	chr22	46533795	46535180	46535896	0.888889
CELSR1	chr22	46533795	46535180	46535941	0.888889
CELSR1	chr22	46533795	46535896	46535941	0.888889
CELSR1	chr22	46535180	46535896	46535941	0.888889
KRT13	chr17	41502931	41502942	41503277	0.888889
DHCR7	chr11	71435645	71441415	71444107	0.875
POMT1	chr9	131510049	131511357	131512101	0.875
SLC29A3	chr10	71356184	71356185	71362188	0.854167
SUPT16H	chr14	21360970	21362893	21362953	0.854167
ZNF469	chr16	88428539	88428568	88429246	0.854167
ASPM	chr1	197086795	197101685	197122407	0.847222
KRT13	chr17	41502942	41503277	41505437	0.847222
LAMA5	chr20	62322015	62325425	62325523	0.847222
LAMA5	chr20	62325425	62325523	62329797	0.847222
SLC29A3	chr10	71344299	71356184	71356185	0.847222
TTN	chr2	178751160	178759031	178764734	0.847222
ADAMTSL2	chr9	133547048	133547114	133547133	0.840278
HPS4	chr22	26457939	26458475	26463976	0.840278
HPS4	chr22	26457939	26458475	26466246	0.840278
HPS4	chr22	26457939	26463976	26466246	0.840278
HPS4	chr22	26458475	26463976	26466246	0.840278
KRT13	chr17	41502931	41502942	41505437	0.840278
KRT13	chr17	41502931	41503277	41505437	0.840278
KRT13	chr17	41502942	41503277	41503661	0.840278
LAMA5	chr20	62322015	62325425	62329797	0.840278
LAMA5	chr20	62322015	62325425	62332390	0.840278
LAMA5	chr20	62322015	62325425	62333908	0.840278
LAMA5	chr20	62322015	62325425	62333913	0.840278
LAMA5	chr20	62322015	62325425	62337627	0.840278
LAMA5	chr20	62322015	62325425	62352293	0.840278
LAMA5	chr20	62322015	62325523	62329797	0.840278
LAMA5	chr20	62322015	62325523	62332390	0.840278
LAMA5	chr20	62322015	62325523	62333908	0.840278
LAMA5	chr20	62322015	62325523	62333913	0.840278
LAMA5	chr20	62322015	62325523	62337627	0.840278
LAMA5	chr20	62322015	62325523	62352293	0.840278
LAMA5	chr20	62322015	62329797	62332390	0.840278
LAMA5	chr20	62322015	62329797	62333908	0.840278
LAMA5	chr20	62322015	62329797	62333913	0.840278
LAMA5	chr20	62322015	62329797	62337627	0.840278
LAMA5	chr20	62322015	62329797	62352293	0.840278
LAMA5	chr20	62322015	62332390	62333908	0.840278
LAMA5	chr20	62322015	62332390	62333913	0.840278
LAMA5	chr20	62322015	62332390	62337627	0.840278
LAMA5	chr20	62322015	62332390	62352293	0.840278
LAMA5	chr20	62322015	62333908	62333913	0.840278
LAMA5	chr20	62322015	62333908	62337627	0.840278
LAMA5	chr20	62322015	62333908	62352293	0.840278
LAMA5	chr20	62322015	62333913	62337627	0.840278
LAMA5	chr20	62322015	62333913	62352293	0.840278
LAMA5	chr20	62322015	62337627	62352293	0.840278
LAMA5	chr20	62325425	62325523	62332390	0.840278
LAMA5	chr20	62325425	62325523	62333908	0.840278
LAMA5	chr20	62325425	62325523	62333913	0.840278
LAMA5	chr20	62325425	62325523	62337627	0.840278
LAMA5	chr20	62325425	62325523	62352293	0.840278
LAMA5	chr20	62325425	62329797	62332390	0.840278
LAMA5	chr20	62325425	62329797	62333908	0.840278
LAMA5	chr20	62325425	62329797	62333913	0.840278
LAMA5	chr20	62325425	62329797	62337627	0.840278
LAMA5	chr20	62325425	62329797	62352293	0.840278
LAMA5	chr20	62325425	62332390	62333908	0.840278
LAMA5	chr20	62325425	62332390	62333913	0.840278
LAMA5	chr20	62325425	62332390	62337627	0.840278
LAMA5	chr20	62325425	62332390	62352293	0.840278
LAMA5	chr20	62325425	62333908	62333913	0.840278
LAMA5	chr20	62325425	62333908	62337627	0.840278
LAMA5	chr20	62325425	62333908	62352293	0.840278
LAMA5	chr20	62325425	62333913	62337627	0.840278
LAMA5	chr20	62325425	62333913	62352293	0.840278
LAMA5	chr20	62325425	62337627	62352293	0.840278
LAMA5	chr20	62325523	62329797	62332390	0.840278
LAMA5	chr20	62325523	62329797	62333908	0.840278
LAMA5	chr20	62325523	62329797	62333913	0.840278
LAMA5	chr20	62325523	62329797	62337627	0.840278
LAMA5	chr20	62325523	62329797	62352293	0.840278
LAMA5	chr20	62325523	62332390	62333908	0.840278
LAMA5	chr20	62325523	62332390	62333913	0.840278
LAMA5	chr20	62325523	62332390	62337627	0.840278
LAMA5	chr20	62325523	62332390	62352293	0.840278
LAMA5	chr20	62325523	62333908	62333913	0.840278
LAMA5	chr20	62325523	62333908	62337627	0.840278
LAMA5	chr20	62325523	62333908	62352293	0.840278
LAMA5	chr20	62325523	62333913	62337627	0.840278
LAMA5	chr20	62325523	62333913	62352293	0.840278
LAMA5	chr20	62325523	62337627	62352293	0.840278
LAMA5	chr20	62329797	62332390	62333908	0.840278
LAMA5	chr20	62329797	62332390	62333913	0.840278
LAMA5	chr20	62329797	62332390	62337627	0.840278
LAMA5	chr20	62329797	62332390	62352293	0.840278
LAMA5	chr20	62329797	62333908	62333913	0.840278
LAMA5	chr20	62329797	62333908	62337627	0.840278
LAMA5	chr20	62329797	62333908	62352293	0.840278
LAMA5	chr20	62329797	62333913	62337627	0.840278
LAMA5	chr20	62329797	62333913	62352293	0.840278
LAMA5	chr20	62329797	62337627	62352293	0.840278
LAMA5	chr20	62332390	62333908	62333913	0.840278
LAMA5	chr20	62332390	62333908	62337627	0.840278
LAMA5	chr20	62332390	62333908	62352293	0.840278
LAMA5	chr20	62332390	62333913	62337627	0.840278
LAMA5	chr20	62332390	62333913	62352293	0.840278
LAMA5	chr20	62332390	62337627	62352293	0.840278
LAMA5	chr20	62333908	62333913	62337627	0.840278
LAMA5	chr20	62333908	62333913	62352293	0.840278
LAMA5	chr20	62333908	62337627	62352293	0.840278
LAMA5	chr20	62333913	62337627	62352293	0.840278
ASPM	chr1	197086795	197101685	197143403	0.833333
ASPM	chr1	197086795	197122407	197143403	0.833333
ASPM	chr1	197101685	197122407	197143403	0.833333
KRT13	chr17	41502931	41502942	41503661	0.833333
KRT13	chr17	41502931	41503277	41503661	0.833333
TRPV5	chr7	142912583	142925619	142928154	0.833333
TRPV5	chr7	142912583	142925619	142928787	0.833333
TRPV5	chr7	142912583	142928154	142928787	0.833333
TRPV5	chr7	142925619	142928154	142928787	0.833333
TTN	chr2	178756224	178759031	178764734	0.833333
LAMA5	chr20	62322015	62325425	62330822	0.826389
LAMA5	chr20	62322015	62325523	62330822	0.826389
LAMA5	chr20	62322015	62329797	62330822	0.826389
LAMA5	chr20	62322015	62330822	62332390	0.826389
LAMA5	chr20	62322015	62330822	62333908	0.826389
LAMA5	chr20	62322015	62330822	62333913	0.826389
LAMA5	chr20	62322015	62330822	62337627	0.826389
LAMA5	chr20	62322015	62330822	62352293	0.826389
LAMA5	chr20	62325425	62325523	62330822	0.826389
LAMA5	chr20	62325425	62329797	62330822	0.826389
LAMA5	chr20	62325425	62330822	62332390	0.826389
LAMA5	chr20	62325425	62330822	62333908	0.826389
LAMA5	chr20	62325425	62330822	62333913	0.826389
LAMA5	chr20	62325425	62330822	62337627	0.826389
LAMA5	chr20	62325425	62330822	62352293	0.826389
LAMA5	chr20	62325523	62329797	62330822	0.826389
LAMA5	chr20	62325523	62330822	62332390	0.826389
LAMA5	chr20	62325523	62330822	62333908	0.826389
LAMA5	chr20	62325523	62330822	62333913	0.826389
LAMA5	chr20	62325523	62330822	62337627	0.826389
LAMA5	chr20	62325523	62330822	62352293	0.826389
LAMA5	chr20	62329797	62330822	62332390	0.826389
LAMA5	chr20	62329797	62330822	62333908	0.826389
LAMA5	chr20	62329797	62330822	62333913	0.826389
LAMA5	chr20	62329797	62330822	62337627	0.826389
LAMA5	chr20	62329797	62330822	62352293	0.826389
LAMA5	chr20	62330822	62332390	62333908	0.826389
LAMA5	chr20	62330822	62332390	62333913	0.826389
LAMA5	chr20	62330822	62332390	62337627	0.826389
LAMA5	chr20	62330822	62332390	62352293	0.826389
LAMA5	chr20	62330822	62333908	62333913	0.826389
LAMA5	chr20	62330822	62333908	62337627	0.826389
LAMA5	chr20	62330822	62333908	62352293	0.826389
LAMA5	chr20	62330822	62333913	62337627	0.826389
LAMA5	chr20	62330822	62333913	62352293	0.826389
LAMA5	chr20	62330822	62337627	62352293	0.826389
SLC29A3	chr10	71344299	71356184	71362188	0.826389
SLC29A3	chr10	71344299	71356185	71362188	0.826389
TTN	chr2	178751160	178756224	178759031	0.826389
TTN	chr2	178751160	178756224	178764734	0.826389
CLCNKB	chr1	16048038	16049824	16053701	0.819444
SYNE2	chr14	64027560	64031319	64052317	0.819444
ZNF469	chr16	88428539	88428568	88431889	0.819444
ZNF469	chr16	88428539	88429246	88431889	0.819444
ZNF469	chr16	88428568	88429246	88431889	0.819444
CLCNKB	chr1	16048038	16048568	16048569	0.8125
CLCNKB	chr1	16048038	16048568	16049824	0.8125
CLCNKB	chr1	16048038	16048569	16049824	0.8125
CLCNKB	chr1	16048568	16048569	16049824	0.8125
CLCNKB	chr1	16048038	16048568	16053701	0.805556
CLCNKB	chr1	16048038	16048569	16053701	0.805556
CLCNKB	chr1	16048568	16048569	16053701	0.805556
CLCNKB	chr1	16048568	16049824	16053701	0.805556
CLCNKB	chr1	16048569	16049824	16053701	0.805556
COL6A5	chr3	130443551	130455490	130468973	0.805556
ZNF469	chr16	88431813	88431889	88433131	0.805556
CLCNKB	chr1	16048038	16049696	16049824	0.798611
KRT13	chr17	41502942	41503661	41505437	0.798611
KRT13	chr17	41503277	41503661	41505437	0.798611
MIAT	chr22	26669718	26672629	26674488	0.798611
ZNF469	chr16	88428539	88428568	88431038	0.798611
ZNF469	chr16	88428539	88429246	88431038	0.798611
ZNF469	chr16	88428568	88429246	88431038	0.798611
ZNF469	chr16	88430992	88431038	88431889	0.798611
CLCNKB	chr1	16048038	16048568	16049696	0.791667
CLCNKB	chr1	16048038	16048569	16049696	0.791667
CLCNKB	chr1	16048038	16049696	16053701	0.791667
CLCNKB	chr1	16048568	16048569	16049696	0.791667
CLCNKB	chr1	16048568	16049696	16049824	0.791667
CLCNKB	chr1	16048569	16049696	16049824	0.791667
CLCNKB	chr1	16049696	16049824	16053701	0.791667
KRT13	chr17	41502931	41503661	41505437	0.791667
MIAT	chr22	26665973	26669154	26669718	0.791667
MIAT	chr22	26665973	26669154	26672629	0.791667
MIAT	chr22	26665973	26669154	26674488	0.791667
MIAT	chr22	26665973	26669718	26672629	0.791667
MIAT	chr22	26665973	26669718	26674488	0.791667
MIAT	chr22	26665973	26672629	26674488	0.791667
MIAT	chr22	26669154	26669718	26672629	0.791667
MIAT	chr22	26669154	26669718	26674488	0.791667
MIAT	chr22	26669154	26672629	26674488	0.791667
TTN	chr2	178759031	178764734	178780128	0.791667
CLCNKB	chr1	16048568	16049696	16053701	0.784722
CLCNKB	chr1	16048569	16049696	16053701	0.784722
GPR179	chr17	38329870	38335200	38337715	0.784722
KIF7	chr15	89633201	89648596	89652736	0.784722
NAV2	chr11	20077566	20077995	20080158	0.784722
TTN	chr2	178751160	178759031	178780128	0.784722
TTN	chr2	178751160	178764734	178780128	0.784722
ZNF469	chr16	88428539	88428568	88430992	0.784722
ZNF469	chr16	88428539	88429246	88430992	0.784722
ZNF469	chr16	88428539	88431038	88431889	0.784722
ZNF469	chr16	88428568	88429246	88430992	0.784722
GP6	chr19	55014977	55025227	55027612	0.777778
GP6	chr19	55014977	55025227	55027704	0.777778
GP6	chr19	55014977	55027612	55027704	0.777778
GP6	chr19	55025227	55027612	55027704	0.777778
SETX	chr9	132327442	132327844	132328022	0.777778
SETX	chr9	132327442	132327844	132331073	0.777778
SETX	chr9	132327442	132328022	132331073	0.777778
SETX	chr9	132327844	132328022	132331073	0.777778
TTN	chr2	178756224	178759031	178780128	0.777778
TTN	chr2	178756224	178764734	178780128	0.777778
ZNF469	chr16	88428539	88430992	88431038	0.777778
ZNF469	chr16	88428539	88430992	88431889	0.777778
ZNF469	chr16	88429246	88431038	88431889	0.777778
SPRED1	chr15	38322324	38339729	38351373	0.770833
TTN	chr2	178751160	178756224	178780128	0.770833
ZNF469	chr16	88428568	88431038	88431889	0.770833
ZNF469	chr16	88429246	88430992	88431038	0.770833
ZNF469	chr16	88429246	88430992	88431889	0.770833
ZNF469	chr16	88430992	88431813	88433131	0.770833
ZNF469	chr16	88430992	88431889	88433131	0.770833
CCT5	chr5	10250331	10254705	10256049	0.763889
CCT5	chr5	10250331	10254705	10262628	0.763889
CCT5	chr5	10250331	10256049	10262628	0.763889
CCT5	chr5	10254705	10256049	10262628	0.763889
LAMA5	chr20	62322015	62325425	62332619	0.763889
LAMA5	chr20	62322015	62325523	62332619	0.763889
LAMA5	chr20	62322015	62329797	62332619	0.763889
LAMA5	chr20	62322015	62332390	62332619	0.763889
LAMA5	chr20	62322015	62332619	62333908	0.763889
LAMA5	chr20	62322015	62332619	62333913	0.763889
LAMA5	chr20	62322015	62332619	62337627	0.763889
LAMA5	chr20	62322015	62332619	62352293	0.763889
LAMA5	chr20	62325425	62325523	62332619	0.763889
LAMA5	chr20	62325425	62329797	62332619	0.763889
LAMA5	chr20	62325425	62332390	62332619	0.763889
LAMA5	chr20	62325425	62332619	62333908	0.763889
LAMA5	chr20	62325425	62332619	62333913	0.763889
LAMA5	chr20	62325425	62332619	62337627	0.763889
LAMA5	chr20	62325425	62332619	62352293	0.763889
LAMA5	chr20	62325523	62329797	62332619	0.763889
LAMA5	chr20	62325523	62332390	62332619	0.763889
LAMA5	chr20	62325523	62332619	62333908	0.763889
LAMA5	chr20	62325523	62332619	62333913	0.763889
LAMA5	chr20	62325523	62332619	62337627	0.763889
LAMA5	chr20	62325523	62332619	62352293	0.763889
LAMA5	chr20	62329797	62332390	62332619	0.763889
LAMA5	chr20	62329797	62332619	62333908	0.763889
LAMA5	chr20	62329797	62332619	62333913	0.763889
LAMA5	chr20	62329797	62332619	62337627	0.763889
LAMA5	chr20	62329797	62332619	62352293	0.763889
LAMA5	chr20	62332390	62332619	62333908	0.763889
LAMA5	chr20	62332390	62332619	62333913	0.763889
LAMA5	chr20	62332390	62332619	62337627	0.763889
LAMA5	chr20	62332390	62332619	62352293	0.763889
LAMA5	chr20	62332619	62333908	62333913	0.763889
LAMA5	chr20	62332619	62333908	62337627	0.763889
LAMA5	chr20	62332619	62333908	62352293	0.763889
LAMA5	chr20	62332619	62333913	62337627	0.763889
LAMA5	chr20	62332619	62333913	62352293	0.763889
LAMA5	chr20	62332619	62337627	62352293	0.763889
NAV2	chr11	20077566	20080158	20103368	0.763889
SYNE2	chr14	64024977	64027560	64031319	0.763889
ZNF469	chr16	88428568	88430992	88431038	0.763889
ZNF469	chr16	88428568	88430992	88431889	0.763889
EFHC1	chr6	52492462	52493222	52493521	0.756944
EFHC1	chr6	52492462	52493222	52494089	0.756944
EFHC1	chr6	52492462	52493521	52494089	0.756944
EFHC1	chr6	52493222	52493521	52494089	0.756944
GP6	chr19	55014228	55014526	55014977	0.756944
GP6	chr19	55014228	55014526	55015713	0.756944
GP6	chr19	55014228	55014526	55018667	0.756944
GP6	chr19	55014228	55014977	55015713	0.756944
GP6	chr19	55014228	55014977	55018667	0.756944
GP6	chr19	55014228	55015713	55018667	0.756944
GP6	chr19	55014526	55014977	55015713	0.756944
GP6	chr19	55014526	55014977	55018667	0.756944
GP6	chr19	55014526	55015713	55018667	0.756944
GP6	chr19	55014977	55015713	55018667	0.756944
NAV2	chr11	20077566	20077995	20103368	0.756944
NAV2	chr11	20077995	20080158	20103368	0.756944
SLC22A14	chr3	38308988	38309028	38309052	0.756944
SYNE2	chr14	64024977	64027560	64030031	0.756944
SYNE2	chr14	64024977	64027560	64031212	0.756944
SYNE2	chr14	64024977	64027560	64052317	0.756944
SYNE2	chr14	64024977	64030031	64031212	0.756944
SYNE2	chr14	64024977	64030031	64031319	0.756944
SYNE2	chr14	64024977	64031212	64031319	0.756944
SYNE2	chr14	64024977	64031319	64052317	0.756944
SYNE2	chr14	64027560	64030031	64031212	0.756944
SYNE2	chr14	64027560	64030031	64031319	0.756944
SYNE2	chr14	64027560	64031212	64031319	0.756944
SYNE2	chr14	64030031	64031212	64031319	0.756944
ZNF469	chr16	88430992	88431813	88431889	0.756944
CHRNA4	chr20	63350202	63350733	63350772	0.75
GP6	chr19	55014129	55014228	55014526	0.75
GP6	chr19	55014129	55014228	55014977	0.75
GP6	chr19	55014129	55014228	55015713	0.75
GP6	chr19	55014129	55014228	55018667	0.75
GP6	chr19	55014129	55014526	55014977	0.75
GP6	chr19	55014129	55014526	55015713	0.75
GP6	chr19	55014129	55014526	55018667	0.75
GP6	chr19	55014129	55014977	55015713	0.75
GP6	chr19	55014129	55014977	55018667	0.75
GP6	chr19	55014129	55015713	55018667	0.75
LAMA5	chr20	62322015	62330822	62332619	0.75
LAMA5	chr20	62325425	62330822	62332619	0.75
LAMA5	chr20	62325523	62330822	62332619	0.75
LAMA5	chr20	62329797	62330822	62332619	0.75
LAMA5	chr20	62330822	62332390	62332619	0.75
LAMA5	chr20	62330822	62332619	62333908	0.75
LAMA5	chr20	62330822	62332619	62333913	0.75
LAMA5	chr20	62330822	62332619	62337627	0.75
LAMA5	chr20	62330822	62332619	62352293	0.75
NOTCH3	chr19	15162570	15167246	15174241	0.75
SYNE2	chr14	64024977	64030031	64052317	0.75
SYNE2	chr14	64024977	64031212	64052317	0.75
SYNE2	chr14	64027560	64030031	64052317	0.75
SYNE2	chr14	64027560	64031212	64052317	0.75
SYNE2	chr14	64030031	64031212	64052317	0.75
SYNE2	chr14	64030031	64031319	64052317	0.75
SYNE2	chr14	64031212	64031319	64052317	0.75
TMEM216	chr11	61397808	61398259	61398269	0.75
AGRN	chr1	1041950	1046551	1047614	0.743056
AGRN	chr1	1041950	1047614	1051820	0.743056
GP6	chr19	55014228	55014526	55025227	0.743056
GP6	chr19	55014228	55014526	55027612	0.743056
GP6	chr19	55014228	55014526	55027693	0.743056
GP6	chr19	55014228	55014526	55027704	0.743056
GP6	chr19	55014228	55014977	55025227	0.743056
GP6	chr19	55014228	55014977	55027612	0.743056
GP6	chr19	55014228	55014977	55027693	0.743056
GP6	chr19	55014228	55014977	55027704	0.743056
GP6	chr19	55014228	55015713	55025227	0.743056
GP6	chr19	55014228	55015713	55027612	0.743056
GP6	chr19	55014228	55015713	55027693	0.743056
GP6	chr19	55014228	55015713	55027704	0.743056
GP6	chr19	55014228	55018667	55025227	0.743056
GP6	chr19	55014228	55018667	55027612	0.743056
GP6	chr19	55014228	55018667	55027693	0.743056
GP6	chr19	55014228	55018667	55027704	0.743056
GP6	chr19	55014228	55025227	55027612	0.743056
GP6	chr19	55014228	55025227	55027693	0.743056
GP6	chr19	55014228	55025227	55027704	0.743056
GP6	chr19	55014228	55027612	55027693	0.743056
GP6	chr19	55014228	55027612	55027704	0.743056
GP6	chr19	55014228	55027693	55027704	0.743056
GP6	chr19	55014526	55014977	55025227	0.743056
GP6	chr19	55014526	55014977	55027612	0.743056
GP6	chr19	55014526	55014977	55027693	0.743056
GP6	chr19	55014526	55014977	55027704	0.743056
GP6	chr19	55014526	55015713	55025227	0.743056
GP6	chr19	55014526	55015713	55027612	0.743056
GP6	chr19	55014526	55015713	55027693	0.743056
GP6	chr19	55014526	55015713	55027704	0.743056
GP6	chr19	55014526	55018667	55025227	0.743056
GP6	chr19	55014526	55018667	55027612	0.743056
GP6	chr19	55014526	55018667	55027693	0.743056
GP6	chr19	55014526	55018667	55027704	0.743056
GP6	chr19	55014526	55025227	55027612	0.743056
GP6	chr19	55014526	55025227	55027693	0.743056
GP6	chr19	55014526	55025227	55027704	0.743056
GP6	chr19	55014526	55027612	55027693	0.743056
GP6	chr19	55014526	55027612	55027704	0.743056
GP6	chr19	55014526	55027693	55027704	0.743056
GP6	chr19	55014977	55015713	55025227	0.743056
GP6	chr19	55014977	55015713	55027612	0.743056
GP6	chr19	55014977	55015713	55027693	0.743056
GP6	chr19	55014977	55015713	55027704	0.743056
GP6	chr19	55014977	55018667	55025227	0.743056
GP6	chr19	55014977	55018667	55027612	0.743056
GP6	chr19	55014977	55018667	55027693	0.743056
GP6	chr19	55014977	55018667	55027704	0.743056
GP6	chr19	55014977	55025227	55027693	0.743056
GP6	chr19	55014977	55027612	55027693	0.743056
GP6	chr19	55014977	55027693	55027704	0.743056
GP6	chr19	55015713	55018667	55025227	0.743056
GP6	chr19	55015713	55018667	55027612	0.743056
GP6	chr19	55015713	55018667	55027693	0.743056
GP6	chr19	55015713	55018667	55027704	0.743056
GP6	chr19	55015713	55025227	55027612	0.743056
GP6	chr19	55015713	55025227	55027693	0.743056
GP6	chr19	55015713	55025227	55027704	0.743056
GP6	chr19	55015713	55027612	55027693	0.743056
GP6	chr19	55015713	55027612	55027704	0.743056
GP6	chr19	55015713	55027693	55027704	0.743056
GP6	chr19	55018667	55025227	55027612	0.743056
GP6	chr19	55018667	55025227	55027693	0.743056
GP6	chr19	55018667	55025227	55027704	0.743056
GP6	chr19	55018667	55027612	55027693	0.743056
GP6	chr19	55018667	55027612	55027704	0.743056
GP6	chr19	55018667	55027693	55027704	0.743056
GP6	chr19	55025227	55027612	55027693	0.743056
GP6	chr19	55025227	55027693	55027704	0.743056
GP6	chr19	55027612	55027693	55027704	0.743056
PIKFYVE	chr2	208320275	208325606	208347983	0.743056
PIKFYVE	chr2	208320275	208325795	208347983	0.743056
PIKFYVE	chr2	208320275	208325804	208347983	0.743056
PIKFYVE	chr2	208320275	208345103	208347983	0.743056
PIKFYVE	chr2	208320275	208347983	208350046	0.743056
PIKFYVE	chr2	208320275	208347983	208350862	0.743056
PIKFYVE	chr2	208325606	208325795	208347983	0.743056
PIKFYVE	chr2	208325606	208325804	208347983	0.743056
PIKFYVE	chr2	208325606	208345103	208347983	0.743056
PIKFYVE	chr2	208325606	208347983	208350046	0.743056
PIKFYVE	chr2	208325606	208347983	208350862	0.743056
PIKFYVE	chr2	208325795	208325804	208347983	0.743056
PIKFYVE	chr2	208325795	208345103	208347983	0.743056
PIKFYVE	chr2	208325795	208347983	208350046	0.743056
PIKFYVE	chr2	208325795	208347983	208350862	0.743056
PIKFYVE	chr2	208325804	208345103	208347983	0.743056
PIKFYVE	chr2	208325804	208347983	208350046	0.743056
PIKFYVE	chr2	208325804	208347983	208350862	0.743056
PIKFYVE	chr2	208345103	208347983	208350046	0.743056
PIKFYVE	chr2	208345103	208347983	208350862	0.743056
PIKFYVE	chr2	208347983	208350046	208350862	0.743056
SYNE2	chr14	64024977	64027560	64052737	0.743056
SYNE2	chr14	64024977	64027560	64055956	0.743056
SYNE2	chr14	64024977	64027560	64056125	0.743056
SYNE2	chr14	64024977	64030031	64052737	0.743056
SYNE2	chr14	64024977	64030031	64055956	0.743056
SYNE2	chr14	64024977	64030031	64056125	0.743056
SYNE2	chr14	64024977	64031212	64052737	0.743056
SYNE2	chr14	64024977	64031212	64055956	0.743056
SYNE2	chr14	64024977	64031212	64056125	0.743056
SYNE2	chr14	64024977	64031319	64052737	0.743056
SYNE2	chr14	64024977	64031319	64055956	0.743056
SYNE2	chr14	64024977	64031319	64056125	0.743056
SYNE2	chr14	64024977	64052317	64052737	0.743056
SYNE2	chr14	64024977	64052317	64055956	0.743056
SYNE2	chr14	64024977	64052317	64056125	0.743056
SYNE2	chr14	64024977	64052737	64055956	0.743056
SYNE2	chr14	64024977	64052737	64056125	0.743056
SYNE2	chr14	64024977	64055956	64056125	0.743056
SYNE2	chr14	64027560	64030031	64052737	0.743056
SYNE2	chr14	64027560	64030031	64055956	0.743056
SYNE2	chr14	64027560	64030031	64056125	0.743056
SYNE2	chr14	64027560	64031212	64052737	0.743056
SYNE2	chr14	64027560	64031212	64055956	0.743056
SYNE2	chr14	64027560	64031212	64056125	0.743056
SYNE2	chr14	64027560	64031319	64052737	0.743056
SYNE2	chr14	64027560	64031319	64055956	0.743056
SYNE2	chr14	64027560	64031319	64056125	0.743056
SYNE2	chr14	64027560	64052317	64052737	0.743056
SYNE2	chr14	64027560	64052317	64055956	0.743056
SYNE2	chr14	64027560	64052317	64056125	0.743056
SYNE2	chr14	64027560	64052737	64055956	0.743056
SYNE2	chr14	64027560	64052737	64056125	0.743056
SYNE2	chr14	64027560	64055956	64056125	0.743056
SYNE2	chr14	64030031	64031212	64052737	0.743056
SYNE2	chr14	64030031	64031212	64055956	0.743056
SYNE2	chr14	64030031	64031212	64056125	0.743056
SYNE2	chr14	64030031	64031319	64052737	0.743056
SYNE2	chr14	64030031	64031319	64055956	0.743056
SYNE2	chr14	64030031	64031319	64056125	0.743056
SYNE2	chr14	64030031	64052317	64052737	0.743056
SYNE2	chr14	64030031	64052317	64055956	0.743056
SYNE2	chr14	64030031	64052317	64056125	0.743056
SYNE2	chr14	64030031	64052737	64055956	0.743056
SYNE2	chr14	64030031	64052737	64056125	0.743056
SYNE2	chr14	64030031	64055956	64056125	0.743056
SYNE2	chr14	64031212	64031319	64052737	0.743056
SYNE2	chr14	64031212	64031319	64055956	0.743056
SYNE2	chr14	64031212	64031319	64056125	0.743056
SYNE2	chr14	64031212	64052317	64052737	0.743056
SYNE2	chr14	64031212	64052317	64055956	0.743056
SYNE2	chr14	64031212	64052317	64056125	0.743056
SYNE2	chr14	64031212	64052737	64055956	0.743056
SYNE2	chr14	64031212	64052737	64056125	0.743056
SYNE2	chr14	64031212	64055956	64056125	0.743056
SYNE2	chr14	64031319	64052317	64052737	0.743056
SYNE2	chr14	64031319	64052317	64055956	0.743056
SYNE2	chr14	64031319	64052317	64056125	0.743056
SYNE2	chr14	64031319	64052737	64055956	0.743056
SYNE2	chr14	64031319	64052737	64056125	0.743056
SYNE2	chr14	64031319	64055956	64056125	0.743056
SYNE2	chr14	64052317	64052737	64055956	0.743056
SYNE2	chr14	64052317	64052737	64056125	0.743056
SYNE2	chr14	64052317	64055956	64056125	0.743056
SYNE2	chr14	64052737	64055956	64056125	0.743056
ZNF469	chr16	88428539	88428568	88433131	0.743056
ZNF469	chr16	88428539	88429246	88433131	0.743056
ZNF469	chr16	88428539	88431813	88433131	0.743056
ZNF469	chr16	88428568	88429246	88433131	0.743056
ZNF469	chr16	88429246	88431813	88433131	0.743056
AGRN	chr1	1041950	1046551	1051820	0.736111
AGRN	chr1	1046551	1047614	1051820	0.736111
GP6	chr19	55014129	55014228	55025227	0.736111
GP6	chr19	55014129	55014228	55027612	0.736111
GP6	chr19	55014129	55014228	55027693	0.736111
GP6	chr19	55014129	55014228	55027704	0.736111
GP6	chr19	55014129	55014526	55025227	0.736111
GP6	chr19	55014129	55014526	55027612	0.736111
GP6	chr19	55014129	55014526	55027693	0.736111
GP6	chr19	55014129	55014526	55027704	0.736111
GP6	chr19	55014129	55014977	55025227	0.736111
GP6	chr19	55014129	55014977	55027612	0.736111
GP6	chr19	55014129	55014977	55027693	0.736111
GP6	chr19	55014129	55014977	55027704	0.736111
GP6	chr19	55014129	55015713	55025227	0.736111
GP6	chr19	55014129	55015713	55027612	0.736111
GP6	chr19	55014129	55015713	55027693	0.736111
GP6	chr19	55014129	55015713	55027704	0.736111
GP6	chr19	55014129	55018667	55025227	0.736111
GP6	chr19	55014129	55018667	55027612	0.736111
GP6	chr19	55014129	55018667	55027693	0.736111
GP6	chr19	55014129	55018667	55027704	0.736111
GP6	chr19	55014129	55025227	55027612	0.736111
GP6	chr19	55014129	55025227	55027693	0.736111
GP6	chr19	55014129	55025227	55027704	0.736111
GP6	chr19	55014129	55027612	55027693	0.736111
GP6	chr19	55014129	55027612	55027704	0.736111
GP6	chr19	55014129	55027693	55027704	0.736111
ZNF469	chr16	88428539	88428568	88431813	0.736111
ZNF469	chr16	88428539	88429246	88431813	0.736111
ZNF469	chr16	88428539	88431889	88433131	0.736111
ZNF469	chr16	88428568	88429246	88431813	0.736111
ZNF469	chr16	88428568	88431813	88433131	0.736111
SART3	chr12	108524369	108530173	108561047	0.729167
ZNF469	chr16	88429246	88431889	88433131	0.729167
ZNF469	chr16	88431038	88431813	88433131	0.729167
ZNF469	chr16	88431038	88431889	88433131	0.729167
PCNT	chr21	46357148	46366902	46367087	0.722222
SLCO1B3	chr12	20858546	20861014	20862826	0.722222
SLCO1B3	chr12	20858546	20861014	20883477	0.722222
SLCO1B3	chr12	20858546	20861014	20901435	0.722222
SLCO1B3	chr12	20858546	20862826	20883477	0.722222
SLCO1B3	chr12	20858546	20862826	20901435	0.722222
SLCO1B3	chr12	20858546	20883477	20901435	0.722222
SLCO1B3	chr12	20861014	20862826	20883477	0.722222
SLCO1B3	chr12	20861014	20862826	20901435	0.722222
SLCO1B3	chr12	20861014	20883477	20901435	0.722222
SLCO1B3	chr12	20862826	20883477	20901435	0.722222
ZNF469	chr16	88428539	88431813	88431889	0.722222
ZNF469	chr16	88428568	88431889	88433131	0.722222
ZNF469	chr16	88429246	88431813	88431889	0.722222
COL17A1	chr10	104036641	104039114	104039458	0.715278
COL17A1	chr10	104036641	104039114	104041495	0.715278
COL17A1	chr10	104036641	104039458	104041495	0.715278
COL17A1	chr10	104039114	104039458	104041495	0.715278
PCNT	chr21	46357148	46363881	46366902	0.715278
PCNT	chr21	46357148	46363881	46367087	0.715278
PCNT	chr21	46363881	46366902	46367087	0.715278
ZNF469	chr16	88428568	88431813	88431889	0.715278
ZNF469	chr16	88431038	88431813	88431889	0.715278
COL17A1	chr10	104036641	104039114	104057158	0.708333
COL17A1	chr10	104036641	104039458	104057158	0.708333
COL17A1	chr10	104036641	104041495	104057158	0.708333
COL17A1	chr10	104039114	104039458	104057158	0.708333
COL17A1	chr10	104039114	104041495	104057158	0.708333
COL17A1	chr10	104039458	104041495	104057158	0.708333
PRRC2A	chr6	31626851	31628105	31633567	0.708333
REV3L	chr6	111373870	111374684	111375054	0.708333
SIGLEC12	chr19	51497370	51500077	51501297	0.708333
ZNF469	chr16	88428539	88431038	88433131	0.708333
ZNF469	chr16	88430992	88431038	88433131	0.708333
NEB	chr2	151671058	151674563	151679984	0.701389
ZNF469	chr16	88429246	88431038	88433131	0.701389
COL6A4P2	chr3	130228075	130234604	130250974	0.694444
PCSK9	chr1	55058524	55058564	55063514	0.694444
ZNF469	chr16	88428539	88430992	88433131	0.694444
ZNF469	chr16	88428539	88431038	88431813	0.694444
ZNF469	chr16	88428568	88431038	88433131	0.694444
ZNF469	chr16	88429246	88431038	88431813	0.694444
ZNF469	chr16	88430992	88431038	88431813	0.694444
NEB	chr2	151671058	151674563	151717467	0.6875
NEB	chr2	151671058	151679984	151717467	0.6875
NEB	chr2	151674563	151679984	151717467	0.6875
NSUN7	chr4	40776129	40776145	40808730	0.6875
ZNF469	chr16	88428568	88431038	88431813	0.6875
ZNF469	chr16	88429246	88430992	88433131	0.6875
MDN1	chr6	89708543	89738373	89745365	0.680556
NOTCH3	chr19	15162570	15167246	15192033	0.680556
NOTCH3	chr19	15162570	15174241	15192033	0.680556
NOTCH3	chr19	15167246	15174241	15192033	0.680556
ZNF469	chr16	88428539	88430992	88431813	0.680556
ZNF469	chr16	88428568	88430992	88433131	0.680556
ZNF469	chr16	88429246	88430992	88431813	0.680556
KCNJ5	chr11	128911444	128912083	128912107	0.673611
KCNJ5	chr11	128911444	128912083	128912117	0.673611
KCNJ5	chr11	128911444	128912107	128912117	0.673611
KCNJ5	chr11	128912083	128912107	128912117	0.673611
KNL1	chr15	40606445	40611486	40621642	0.673611
KNL1	chr15	40606445	40611486	40622992	0.673611
KNL1	chr15	40606445	40621642	40622992	0.673611
KNL1	chr15	40611486	40621642	40622992	0.673611
LRCH1	chr13	46723217	46733974	46741849	0.673611
PCNT	chr21	46357148	46363881	46366579	0.673611
PCNT	chr21	46357148	46366579	46366902	0.673611
PCNT	chr21	46357148	46366579	46367087	0.673611
PCNT	chr21	46363881	46366579	46366902	0.673611
PCNT	chr21	46363881	46366579	46367087	0.673611
PCNT	chr21	46366579	46366902	46367087	0.673611
ZNF469	chr16	88428568	88430992	88431813	0.673611
CCHCR1	chr6	31145253	31145275	31150788	0.666667
CLCNKB	chr1	16046629	16048038	16053701	0.666667
COL6A5	chr3	130405647	130406272	130415648	0.666667
COL6A5	chr3	130415648	130443551	130455490	0.666667
DNAH11	chr7	21588619	21600787	21601600	0.666667
CDSN	chr6	31117187	31117423	31117492	0.659722
CLCNKB	chr1	16046629	16048038	16048499	0.659722
CLCNKB	chr1	16046629	16048038	16049824	0.659722
CLCNKB	chr1	16046629	16048499	16053701	0.659722
CLCNKB	chr1	16046629	16049824	16053701	0.659722
CLCNKB	chr1	16048038	16048499	16053701	0.659722
COL6A5	chr3	130405647	130406272	130443551	0.659722
COL6A5	chr3	130405647	130406272	130455490	0.659722
COL6A5	chr3	130405647	130415648	130443551	0.659722
COL6A5	chr3	130405647	130415648	130455490	0.659722
COL6A5	chr3	130405647	130443551	130455490	0.659722
COL6A5	chr3	130406272	130415648	130443551	0.659722
COL6A5	chr3	130406272	130415648	130455490	0.659722
COL6A5	chr3	130406272	130443551	130455490	0.659722
NAV2	chr11	19933954	20077566	20077995	0.659722
NAV2	chr11	19933954	20077566	20080158	0.659722
NAV2	chr11	19933954	20077995	20080158	0.659722
PRPH2	chr6	42698323	42698407	42698426	0.659722
CLCNKB	chr1	16046629	16048499	16049824	0.652778
CLCNKB	chr1	16048038	16048499	16049824	0.652778
CLCNKB	chr1	16048499	16049824	16053701	0.652778
NOTCH3	chr19	15162570	15167246	15181626	0.652778
NOTCH3	chr19	15162570	15174241	15181626	0.652778
NOTCH3	chr19	15162570	15181626	15192033	0.652778
NOTCH3	chr19	15167246	15174241	15181626	0.652778
NOTCH3	chr19	15167246	15181626	15192033	0.652778
NOTCH3	chr19	15174241	15181626	15192033	0.652778
C19orf12	chr19	29699615	29699751	29701026	0.645833
CLCNKB	chr1	16046629	16048038	16048568	0.645833
CLCNKB	chr1	16046629	16048038	16048569	0.645833
CLCNKB	chr1	16046629	16048568	16048569	0.645833
CLCNKB	chr1	16046629	16048568	16049824	0.645833
CLCNKB	chr1	16046629	16048568	16053701	0.645833
CLCNKB	chr1	16046629	16048569	16049824	0.645833
CLCNKB	chr1	16046629	16048569	16053701	0.645833
JMJD1C	chr10	63185604	63214777	63465484	0.645833
MUC2	chr11	1083155	1085297	1086825	0.645833
MUC2	chr11	1083155	1085297	1090036	0.645833
MUC2	chr11	1083155	1086825	1090036	0.645833
MUC2	chr11	1085297	1086825	1090036	0.645833
PER1	chr17	8143454	8144851	8144965	0.645833
CLCNKB	chr1	16046629	16048499	16048568	0.638889
CLCNKB	chr1	16046629	16048499	16048569	0.638889
CLCNKB	chr1	16048038	16048499	16048568	0.638889
CLCNKB	chr1	16048038	16048499	16048569	0.638889
CLCNKB	chr1	16048499	16048568	16048569	0.638889
CLCNKB	chr1	16048499	16048568	16049824	0.638889
CLCNKB	chr1	16048499	16048568	16053701	0.638889
CLCNKB	chr1	16048499	16048569	16049824	0.638889
CLCNKB	chr1	16048499	16048569	16053701	0.638889
MUC2	chr11	1075747	1083155	1085297	0.638889
MUC2	chr11	1075747	1083155	1086825	0.638889
MUC2	chr11	1075747	1083155	1090036	0.638889
MUC2	chr11	1075747	1085297	1086825	0.638889
MUC2	chr11	1075747	1085297	1090036	0.638889
MUC2	chr11	1075747	1086825	1090036	0.638889
NAV2	chr11	19933954	20077566	20103368	0.638889
CLCNKB	chr1	16046629	16048038	16049696	0.631944
CLCNKB	chr1	16046629	16049696	16049824	0.631944
CLCNKB	chr1	16046629	16049696	16053701	0.631944
COL6A5	chr3	130405647	130406272	130468973	0.631944
COL6A5	chr3	130405647	130415648	130468973	0.631944
COL6A5	chr3	130406272	130415648	130468973	0.631944
COL6A5	chr3	130415648	130443551	130468973	0.631944
COL6A5	chr3	130415648	130455490	130468973	0.631944
MUC2	chr11	1083155	1083761	1085297	0.631944
MUC2	chr11	1083155	1083761	1086825	0.631944
MUC2	chr11	1083155	1083761	1090036	0.631944
MUC2	chr11	1083761	1085297	1086825	0.631944
MUC2	chr11	1083761	1085297	1090036	0.631944
MUC2	chr11	1083761	1086825	1090036	0.631944
NAV2	chr11	19933954	20077995	20103368	0.631944
NAV2	chr11	19933954	20080158	20103368	0.631944
CLCNKB	chr1	16046629	16048499	16049696	0.625
CLCNKB	chr1	16046629	16048568	16049696	0.625
CLCNKB	chr1	16046629	16048569	16049696	0.625
CLCNKB	chr1	16048038	16048499	16049696	0.625
CLCNKB	chr1	16048499	16049696	16049824	0.625
CLCNKB	chr1	16048499	16049696	16053701	0.625
COL6A4P2	chr3	130269747	130269794	130271570	0.625
COL6A5	chr3	130405647	130443551	130468973	0.625
COL6A5	chr3	130405647	130455490	130468973	0.625
COL6A5	chr3	130406272	130443551	130468973	0.625
COL6A5	chr3	130406272	130455490	130468973	0.625
CUBN	chr10	16982504	16982616	17068596	0.625
EVI5	chr1	92513797	92624266	92695345	0.625
MAP3K1	chr5	56865960	56881916	56882390	0.625
MUC2	chr11	1075747	1083155	1083761	0.625
MUC2	chr11	1075747	1083761	1085297	0.625
MUC2	chr11	1075747	1083761	1086825	0.625
MUC2	chr11	1075747	1083761	1090036	0.625
C19orf12	chr19	29699615	29699751	29701831	0.618056
C19orf12	chr19	29699615	29699751	29702814	0.618056
C19orf12	chr19	29699615	29701026	29701831	0.618056
C19orf12	chr19	29699615	29701026	29702814	0.618056
C19orf12	chr19	29699615	29701831	29702814	0.618056
C19orf12	chr19	29699751	29701026	29701831	0.618056
C19orf12	chr19	29699751	29701026	29702814	0.618056
C19orf12	chr19	29699751	29701831	29702814	0.618056
C19orf12	chr19	29701026	29701831	29702814	0.618056
CLCNKB	chr1	16048499	16048568	16049696	0.618056
CLCNKB	chr1	16048499	16048569	16049696	0.618056
COL6A4P2	chr3	130228075	130234604	130269747	0.618056
COL6A4P2	chr3	130228075	130234604	130269794	0.618056
COL6A4P2	chr3	130228075	130234604	130271570	0.618056
COL6A4P2	chr3	130228075	130250974	130269747	0.618056
COL6A4P2	chr3	130228075	130250974	130269794	0.618056
COL6A4P2	chr3	130228075	130250974	130271570	0.618056
COL6A4P2	chr3	130228075	130269747	130269794	0.618056
COL6A4P2	chr3	130228075	130269747	130271570	0.618056
COL6A4P2	chr3	130228075	130269794	130271570	0.618056
COL6A4P2	chr3	130234604	130250974	130269747	0.618056
COL6A4P2	chr3	130234604	130250974	130269794	0.618056
COL6A4P2	chr3	130234604	130250974	130271570	0.618056
COL6A4P2	chr3	130234604	130269747	130269794	0.618056
COL6A4P2	chr3	130234604	130269747	130271570	0.618056
COL6A4P2	chr3	130234604	130269794	130271570	0.618056
COL6A4P2	chr3	130250974	130269747	130269794	0.618056
COL6A4P2	chr3	130250974	130269747	130271570	0.618056
COL6A4P2	chr3	130250974	130269794	130271570	0.618056
EARS2	chr16	23525363	23529902	23535240	0.618056
EARS2	chr16	23525363	23529902	23552180	0.618056
EARS2	chr16	23525363	23535240	23552180	0.618056
EARS2	chr16	23529902	23535240	23552180	0.618056
TCTE1	chr6	44280214	44286012	44287722	0.618056
COL17A1	chr10	104036641	104039114	104050642	0.611111
COL17A1	chr10	104036641	104039458	104050642	0.611111
COL17A1	chr10	104036641	104041495	104050642	0.611111
COL17A1	chr10	104036641	104050642	104057158	0.611111
COL17A1	chr10	104039114	104039458	104050642	0.611111
COL17A1	chr10	104039114	104041495	104050642	0.611111
COL17A1	chr10	104039114	104050642	104057158	0.611111
COL17A1	chr10	104039458	104041495	104050642	0.611111
COL17A1	chr10	104039458	104050642	104057158	0.611111
COL17A1	chr10	104041495	104050642	104057158	0.611111
DSG4	chr18	31388408	31388996	31406370	0.611111
SPTBN5	chr15	41851335	41879339	41885957	0.611111
TCTE1	chr6	44280214	44282428	44286012	0.611111
TCTE1	chr6	44280214	44282428	44287722	0.611111
TCTE1	chr6	44282428	44286012	44287722	0.611111
AC008537.1	chr19	40890960	40891756	40891901	0.604167
ACSF3	chr16	89100732	89101023	89101035	0.604167
ACSF3	chr16	89100732	89101023	89101050	0.604167
ACSF3	chr16	89100732	89101035	89101050	0.604167
ACSF3	chr16	89101023	89101035	89101050	0.604167
AFG3L2	chr18	12348286	12351343	12359921	0.604167
CDSN	chr6	31116036	31117187	31117423	0.604167
CDSN	chr6	31116036	31117187	31117492	0.604167
CDSN	chr6	31116036	31117423	31117492	0.604167
HAVCR1	chr5	157052413	157052498	157055448	0.604167
MRC1	chr10	17849710	17849727	17849736	0.604167
ACSF3	chr16	89100686	89100732	89101023	0.597222
ACSF3	chr16	89100686	89100732	89101035	0.597222
ACSF3	chr16	89100686	89100732	89101050	0.597222
ACSF3	chr16	89100686	89101023	89101035	0.597222
ACSF3	chr16	89100686	89101023	89101050	0.597222
ACSF3	chr16	89100686	89101035	89101050	0.597222
ACSF3	chr16	89100732	89100987	89100996	0.597222
ACSF3	chr16	89100732	89100987	89101023	0.597222
ACSF3	chr16	89100732	89100987	89101035	0.597222
ACSF3	chr16	89100732	89100987	89101050	0.597222
ACSF3	chr16	89100732	89100996	89101023	0.597222
ACSF3	chr16	89100732	89100996	89101035	0.597222
ACSF3	chr16	89100732	89100996	89101050	0.597222
ACSF3	chr16	89100987	89100996	89101023	0.597222
ACSF3	chr16	89100987	89100996	89101035	0.597222
ACSF3	chr16	89100987	89100996	89101050	0.597222
ACSF3	chr16	89100987	89101023	89101035	0.597222
ACSF3	chr16	89100987	89101023	89101050	0.597222
ACSF3	chr16	89100987	89101035	89101050	0.597222
ACSF3	chr16	89100996	89101023	89101035	0.597222
ACSF3	chr16	89100996	89101023	89101050	0.597222
ACSF3	chr16	89100996	89101035	89101050	0.597222
AHSG	chr3	186619924	186620593	186620636	0.597222
SLC11A2	chr12	50979959	50987294	51009122	0.597222
SLC11A2	chr12	50979959	50987294	51026381	0.597222
SLC11A2	chr12	50979959	51009122	51026381	0.597222
ZNF224	chr19	44106512	44106913	44107267	0.597222
ACSF3	chr16	89100686	89100732	89100987	0.590278
ACSF3	chr16	89100686	89100732	89100996	0.590278
ACSF3	chr16	89100686	89100987	89100996	0.590278
ACSF3	chr16	89100686	89100987	89101023	0.590278
ACSF3	chr16	89100686	89100987	89101035	0.590278
ACSF3	chr16	89100686	89100987	89101050	0.590278
ACSF3	chr16	89100686	89100996	89101023	0.590278
ACSF3	chr16	89100686	89100996	89101035	0.590278
ACSF3	chr16	89100686	89100996	89101050	0.590278
DNAAF2	chr14	49633668	49634652	49634964	0.590278
MRC1	chr10	17849710	17849736	17863686	0.590278
HERC2	chr15	28169519	28222100	28257133	0.583333
KCNJ5	chr11	128911444	128912083	128916399	0.583333
KCNJ5	chr11	128911444	128912107	128916399	0.583333
KCNJ5	chr11	128911444	128912117	128916399	0.583333
KCNJ5	chr11	128912083	128912107	128916399	0.583333
KCNJ5	chr11	128912083	128912117	128916399	0.583333
KCNJ5	chr11	128912107	128912117	128916399	0.583333
MRC1	chr10	17849710	17849727	17863686	0.583333
MRC1	chr10	17849727	17849736	17863686	0.583333
AARS2	chr6	44300634	44301456	44307274	0.576389
ABCC4	chr13	95074287	95075526	95209550	0.576389
CACNA1C	chr12	2679713	2681964	2681966	0.576389
MUC4	chr3	195752385	195762138	195770303	0.576389
RAPSN	chr11	47438755	47441931	47447887	0.576389
SLC29A3	chr10	71351651	71356184	71356185	0.576389
ACACB	chr12	109180060	109232663	109237224	0.569444
DNAAF2	chr14	49633668	49633965	49634652	0.569444
DNAAF2	chr14	49633668	49633965	49634964	0.569444
DNAAF2	chr14	49633965	49634652	49634964	0.569444
GAA	chr17	80097253	80104910	80117606	0.569444
LRP4	chr11	46868614	46877220	46893032	0.569444
MIA3	chr1	222629461	222629584	222653139	0.569444
PFAS	chr17	8255914	8264282	8264906	0.569444
ABCA7	chr19	1056493	1064194	1065019	0.5625
ABCC4	chr13	95062722	95074287	95075526	0.5625
ACSF3	chr16	89100732	89101023	89114475	0.5625
ACSF3	chr16	89100732	89101035	89114475	0.5625
ACSF3	chr16	89100732	89101050	89114475	0.5625
ACSF3	chr16	89101023	89101035	89114475	0.5625
ACSF3	chr16	89101023	89101050	89114475	0.5625
ACSF3	chr16	89101035	89101050	89114475	0.5625
CPB2	chr13	46055809	46067346	46082534	0.5625
GAA	chr17	80104910	80105745	80105798	0.5625
NOTCH3	chr19	15160960	15162570	15167246	0.5625
NOTCH3	chr19	15160960	15162570	15174241	0.5625
NOTCH3	chr19	15160960	15167246	15174241	0.5625
SLC29A3	chr10	71344299	71351651	71356184	0.5625
SLC29A3	chr10	71344299	71351651	71356185	0.5625
SLC29A3	chr10	71351651	71356184	71362188	0.5625
SLC29A3	chr10	71351651	71356185	71362188	0.5625
SLC6A18	chr5	1225498	1225511	1225572	0.5625
SLC6A18	chr5	1225498	1225511	1225573	0.5625
SLC6A18	chr5	1225498	1225511	1225588	0.5625
SLC6A18	chr5	1225498	1225572	1225573	0.5625
SLC6A18	chr5	1225498	1225572	1225588	0.5625
SLC6A18	chr5	1225498	1225573	1225588	0.5625
SLC6A18	chr5	1225511	1225572	1225573	0.5625
SLC6A18	chr5	1225511	1225572	1225588	0.5625
SLC6A18	chr5	1225511	1225573	1225588	0.5625
SLC6A18	chr5	1225572	1225573	1225588	0.5625
ACSF3	chr16	89100686	89100732	89114475	0.555556
ACSF3	chr16	89100686	89101023	89114475	0.555556
ACSF3	chr16	89100686	89101035	89114475	0.555556
ACSF3	chr16	89100686	89101050	89114475	0.555556
ACSF3	chr16	89100732	89100987	89114475	0.555556
ACSF3	chr16	89100732	89100996	89114475	0.555556
ACSF3	chr16	89100987	89100996	89114475	0.555556
ACSF3	chr16	89100987	89101023	89114475	0.555556
ACSF3	chr16	89100987	89101035	89114475	0.555556
ACSF3	chr16	89100987	89101050	89114475	0.555556
ACSF3	chr16	89100996	89101023	89114475	0.555556
ACSF3	chr16	89100996	89101035	89114475	0.555556
ACSF3	chr16	89100996	89101050	89114475	0.555556
GAA	chr17	80097253	80104910	80105745	0.555556
GAA	chr17	80097253	80104910	80105798	0.555556
GAA	chr17	80097253	80105745	80105798	0.555556
GAA	chr17	80104910	80105745	80105870	0.555556
GAA	chr17	80104910	80105745	80108705	0.555556
GAA	chr17	80104910	80105745	80117606	0.555556
GAA	chr17	80104910	80105798	80105870	0.555556
GAA	chr17	80104910	80105798	80108705	0.555556
GAA	chr17	80104910	80105798	80117606	0.555556
GAA	chr17	80104910	80108705	80117606	0.555556
GAA	chr17	80105745	80105798	80105870	0.555556
GAA	chr17	80105745	80105798	80108705	0.555556
GAA	chr17	80105745	80105798	80117606	0.555556
GAA	chr17	80105745	80108705	80117606	0.555556
GAA	chr17	80105798	80108705	80117606	0.555556
MYH3	chr17	10630278	10638198	10639154	0.555556
MYH3	chr17	10630278	10638198	10639448	0.555556
MYH3	chr17	10630278	10638198	10639569	0.555556
MYH3	chr17	10630278	10638198	10640146	0.555556
MYH3	chr17	10630278	10638198	10641099	0.555556
MYH3	chr17	10630278	10639154	10639448	0.555556
MYH3	chr17	10630278	10639154	10639569	0.555556
MYH3	chr17	10630278	10639154	10640146	0.555556
MYH3	chr17	10630278	10639154	10641099	0.555556
MYH3	chr17	10630278	10639448	10639569	0.555556
MYH3	chr17	10630278	10639448	10640146	0.555556
MYH3	chr17	10630278	10639448	10641099	0.555556
MYH3	chr17	10630278	10639569	10640146	0.555556
MYH3	chr17	10630278	10639569	10641099	0.555556
MYH3	chr17	10630278	10640146	10641099	0.555556
MYH3	chr17	10638198	10639154	10639448	0.555556
MYH3	chr17	10638198	10639154	10639569	0.555556
MYH3	chr17	10638198	10639154	10640146	0.555556
MYH3	chr17	10638198	10639154	10641099	0.555556
MYH3	chr17	10638198	10639448	10639569	0.555556
MYH3	chr17	10638198	10639448	10640146	0.555556
MYH3	chr17	10638198	10639448	10641099	0.555556
MYH3	chr17	10638198	10639569	10640146	0.555556
MYH3	chr17	10638198	10639569	10641099	0.555556
MYH3	chr17	10638198	10640146	10641099	0.555556
MYH3	chr17	10639154	10639448	10639569	0.555556
MYH3	chr17	10639154	10639448	10640146	0.555556
MYH3	chr17	10639154	10639448	10641099	0.555556
MYH3	chr17	10639154	10639569	10640146	0.555556
MYH3	chr17	10639154	10639569	10641099	0.555556
MYH3	chr17	10639154	10640146	10641099	0.555556
MYH3	chr17	10639448	10639569	10640146	0.555556
MYH3	chr17	10639448	10639569	10641099	0.555556
MYH3	chr17	10639448	10640146	10641099	0.555556
MYH3	chr17	10639569	10640146	10641099	0.555556
PCM1	chr8	17938873	17938874	17957406	0.555556
SNX19	chr11	130880747	130914859	130915076	0.555556
ACSF3	chr16	89100686	89100987	89114475	0.548611
ACSF3	chr16	89100686	89100996	89114475	0.548611
DYNC2H1	chr11	103158787	103176278	103211861	0.548611
GAA	chr17	80097253	80104910	80105870	0.548611
GAA	chr17	80097253	80104910	80108705	0.548611
GAA	chr17	80097253	80105745	80105870	0.548611
GAA	chr17	80097253	80105745	80108705	0.548611
GAA	chr17	80097253	80105745	80117606	0.548611
GAA	chr17	80097253	80105798	80105870	0.548611
GAA	chr17	80097253	80105798	80108705	0.548611
GAA	chr17	80097253	80105798	80117606	0.548611
GAA	chr17	80097253	80108705	80117606	0.548611
GAA	chr17	80104910	80105870	80108705	0.548611
GAA	chr17	80104910	80105870	80117606	0.548611
GAA	chr17	80105745	80105870	80108705	0.548611
GAA	chr17	80105745	80105870	80117606	0.548611
GAA	chr17	80105798	80105870	80108705	0.548611
GAA	chr17	80105798	80105870	80117606	0.548611
GAA	chr17	80105870	80108705	80117606	0.548611
HSP90AA1	chr14	102084466	102101959	102102030	0.548611
MYH3	chr17	10630278	10632701	10638198	0.548611
MYH3	chr17	10630278	10632701	10639154	0.548611
MYH3	chr17	10630278	10632701	10639448	0.548611
MYH3	chr17	10630278	10632701	10639569	0.548611
MYH3	chr17	10630278	10632701	10640146	0.548611
MYH3	chr17	10630278	10632701	10641099	0.548611
MYH3	chr17	10632701	10638198	10639154	0.548611
MYH3	chr17	10632701	10638198	10639448	0.548611
MYH3	chr17	10632701	10638198	10639569	0.548611
MYH3	chr17	10632701	10638198	10640146	0.548611
MYH3	chr17	10632701	10638198	10641099	0.548611
MYH3	chr17	10632701	10639154	10639448	0.548611
MYH3	chr17	10632701	10639154	10639569	0.548611
MYH3	chr17	10632701	10639154	10640146	0.548611
MYH3	chr17	10632701	10639154	10641099	0.548611
MYH3	chr17	10632701	10639448	10639569	0.548611
MYH3	chr17	10632701	10639448	10640146	0.548611
MYH3	chr17	10632701	10639448	10641099	0.548611
MYH3	chr17	10632701	10639569	10640146	0.548611
MYH3	chr17	10632701	10639569	10641099	0.548611
MYH3	chr17	10632701	10640146	10641099	0.548611
PCM1	chr8	17938873	17938874	17969751	0.548611
PCM1	chr8	17938873	17957406	17969751	0.548611
PCM1	chr8	17938874	17957406	17969751	0.548611
RYR3	chr15	33548213	33579976	33662451	0.548611
SLC29A3	chr10	71344299	71351651	71362188	0.548611
SLC4A3	chr2	219635704	219637645	219640543	0.548611
SYNE1	chr6	152326546	152330899	152337007	0.548611
COL6A5	chr3	130397852	130415648	130443551	0.541667
COL6A5	chr3	130397852	130415648	130455490	0.541667
COL6A5	chr3	130397852	130443551	130455490	0.541667
COL6A5	chr3	130405647	130406145	130406272	0.541667
COL6A5	chr3	130405647	130406145	130415648	0.541667
COL6A5	chr3	130405647	130406145	130443551	0.541667
COL6A5	chr3	130405647	130406145	130455490	0.541667
COL6A5	chr3	130406145	130406272	130415648	0.541667
COL6A5	chr3	130406145	130406272	130443551	0.541667
COL6A5	chr3	130406145	130406272	130455490	0.541667
COL6A5	chr3	130406145	130415648	130443551	0.541667
COL6A5	chr3	130406145	130415648	130455490	0.541667
COL6A5	chr3	130406145	130443551	130455490	0.541667
GAA	chr17	80097253	80105870	80108705	0.541667
GAA	chr17	80097253	80105870	80117606	0.541667
PCDHA10	chr5	140857524	140857802	140857963	0.541667
RABL6	chr9	136831787	136837517	136837879	0.541667
ZNF469	chr16	88428539	88428568	88429600	0.541667
ZNF469	chr16	88428539	88429246	88429600	0.541667
ZNF469	chr16	88428539	88429600	88431889	0.541667
ZNF469	chr16	88428568	88429246	88429600	0.541667
ZNF469	chr16	88428568	88429600	88431889	0.541667
ZNF469	chr16	88429246	88429600	88431889	0.541667
APOL1	chr22	36265284	36265490	36265520	0.534722
APOL1	chr22	36265284	36265490	36265600	0.534722
APOL1	chr22	36265284	36265490	36265796	0.534722
APOL1	chr22	36265284	36265520	36265600	0.534722
APOL1	chr22	36265284	36265520	36265796	0.534722
APOL1	chr22	36265284	36265600	36265796	0.534722
APOL1	chr22	36265490	36265520	36265600	0.534722
APOL1	chr22	36265490	36265520	36265796	0.534722
APOL1	chr22	36265490	36265600	36265796	0.534722
APOL1	chr22	36265520	36265600	36265796	0.534722
CHRNA4	chr20	63346204	63350733	63350772	0.534722
COL6A4P2	chr3	130228075	130234604	130264146	0.534722
COL6A5	chr3	130397852	130405647	130406145	0.534722
COL6A5	chr3	130397852	130405647	130406272	0.534722
COL6A5	chr3	130397852	130405647	130415648	0.534722
COL6A5	chr3	130397852	130405647	130443551	0.534722
COL6A5	chr3	130397852	130405647	130455490	0.534722
COL6A5	chr3	130397852	130406145	130406272	0.534722
COL6A5	chr3	130397852	130406145	130415648	0.534722
COL6A5	chr3	130397852	130406145	130443551	0.534722
COL6A5	chr3	130397852	130406145	130455490	0.534722
COL6A5	chr3	130397852	130406272	130415648	0.534722
COL6A5	chr3	130397852	130406272	130443551	0.534722
COL6A5	chr3	130397852	130406272	130455490	0.534722
FYCO1	chr3	45955269	45968585	45979726	0.534722
GAA	chr17	80104910	80105745	80107727	0.534722
GAA	chr17	80104910	80105798	80107727	0.534722
GAA	chr17	80104910	80107727	80108705	0.534722
GAA	chr17	80104910	80107727	80117606	0.534722
GAA	chr17	80105745	80105798	80107727	0.534722
GAA	chr17	80105745	80107727	80108705	0.534722
GAA	chr17	80105745	80107727	80117606	0.534722
GAA	chr17	80105798	80107727	80108705	0.534722
GAA	chr17	80105798	80107727	80117606	0.534722
GAA	chr17	80107727	80108705	80117606	0.534722
PFAS	chr17	8253992	8255914	8264282	0.534722
PFAS	chr17	8253992	8255914	8264906	0.534722
PFAS	chr17	8253992	8264282	8264906	0.534722
SCN8A	chr12	51687181	51790487	51806958	0.534722
ZNF469	chr16	88428539	88429600	88430992	0.534722
ZNF469	chr16	88428539	88429600	88431038	0.534722
ZNF469	chr16	88428568	88429600	88430992	0.534722
ZNF469	chr16	88428568	88429600	88431038	0.534722
ZNF469	chr16	88429246	88429600	88430992	0.534722
ZNF469	chr16	88429246	88429600	88431038	0.534722
ZNF469	chr16	88429600	88430992	88431889	0.534722
ZNF469	chr16	88429600	88431038	88431889	0.534722
GAA	chr17	80097253	80104910	80107727	0.527778
GAA	chr17	80097253	80105745	80107727	0.527778
GAA	chr17	80097253	80105798	80107727	0.527778
GAA	chr17	80097253	80107727	80108705	0.527778
GAA	chr17	80097253	80107727	80117606	0.527778
GAA	chr17	80104910	80105870	80107727	0.527778
GAA	chr17	80105745	80105870	80107727	0.527778
GAA	chr17	80105798	80105870	80107727	0.527778
GAA	chr17	80105870	80107727	80108705	0.527778
GAA	chr17	80105870	80107727	80117606	0.527778
LAMA5	chr20	62325425	62325523	62362541	0.527778
MTUS1	chr8	17754377	17754947	17755366	0.527778
MYO1C	chr17	1467829	1470224	1470318	0.527778
SERPINB11	chr18	63723082	63723098	63723127	0.527778
ZNF469	chr16	88428539	88428568	88439227	0.527778
ZNF469	chr16	88428539	88429246	88439227	0.527778
ZNF469	chr16	88428539	88431889	88439227	0.527778
ZNF469	chr16	88428568	88429246	88439227	0.527778
ZNF469	chr16	88429600	88430992	88431038	0.527778
COL6A5	chr3	130397852	130415648	130468973	0.520833
COL6A5	chr3	130397852	130443551	130468973	0.520833
COL6A5	chr3	130397852	130455490	130468973	0.520833
COL6A5	chr3	130405647	130406145	130468973	0.520833
COL6A5	chr3	130406145	130406272	130468973	0.520833
COL6A5	chr3	130406145	130415648	130468973	0.520833
COL6A5	chr3	130406145	130443551	130468973	0.520833
COL6A5	chr3	130406145	130455490	130468973	0.520833
GAA	chr17	80097253	80105870	80107727	0.520833
LAMA5	chr20	62322015	62325425	62362541	0.520833
LAMA5	chr20	62322015	62325523	62362541	0.520833
LAMA5	chr20	62325425	62329797	62362541	0.520833
LAMA5	chr20	62325523	62329797	62362541	0.520833
LAMA5	chr20	62332390	62337627	62362541	0.520833
PIEZO2	chr18	10758025	10762964	10763009	0.520833
SRA1	chr5	140560648	140561643	140561733	0.520833
ZNF469	chr16	88429246	88431889	88439227	0.520833
ACACB	chr12	109232663	109237224	109259033	0.513889
CHRNA4	chr20	63346204	63350202	63350733	0.513889
CHRNA4	chr20	63346204	63350202	63350772	0.513889
COL6A4P2	chr3	130228075	130250974	130264146	0.513889
COL6A4P2	chr3	130234604	130250974	130264146	0.513889
COL6A5	chr3	130397852	130405647	130468973	0.513889
COL6A5	chr3	130397852	130406145	130468973	0.513889
COL6A5	chr3	130397852	130406272	130468973	0.513889
FGFR4	chr5	177090460	177090796	177091783	0.513889
FGFR4	chr5	177090460	177090796	177095727	0.513889
FGFR4	chr5	177090460	177090796	177096596	0.513889
FGFR4	chr5	177090460	177091783	177095727	0.513889
FGFR4	chr5	177090460	177091783	177096596	0.513889
FGFR4	chr5	177090460	177095727	177096596	0.513889
FGFR4	chr5	177090796	177091783	177095727	0.513889
FGFR4	chr5	177090796	177091783	177096596	0.513889
FGFR4	chr5	177090796	177095727	177096596	0.513889
FGFR4	chr5	177091783	177095727	177096596	0.513889
LAMA5	chr20	62322015	62325425	62345831	0.513889
LAMA5	chr20	62322015	62325523	62345831	0.513889
LAMA5	chr20	62322015	62329797	62345831	0.513889
LAMA5	chr20	62322015	62329797	62362541	0.513889
LAMA5	chr20	62322015	62332390	62345831	0.513889
LAMA5	chr20	62322015	62332390	62362541	0.513889
LAMA5	chr20	62322015	62333908	62345831	0.513889
LAMA5	chr20	62322015	62333908	62362541	0.513889
LAMA5	chr20	62322015	62333913	62345831	0.513889
LAMA5	chr20	62322015	62333913	62362541	0.513889
LAMA5	chr20	62322015	62337627	62345831	0.513889
LAMA5	chr20	62322015	62337627	62362541	0.513889
LAMA5	chr20	62322015	62345831	62352293	0.513889
LAMA5	chr20	62322015	62352293	62362541	0.513889
LAMA5	chr20	62325425	62325523	62345831	0.513889
LAMA5	chr20	62325425	62329797	62345831	0.513889
LAMA5	chr20	62325425	62332390	62345831	0.513889
LAMA5	chr20	62325425	62332390	62362541	0.513889
LAMA5	chr20	62325425	62333908	62345831	0.513889
LAMA5	chr20	62325425	62333908	62362541	0.513889
LAMA5	chr20	62325425	62333913	62345831	0.513889
LAMA5	chr20	62325425	62333913	62362541	0.513889
LAMA5	chr20	62325425	62337627	62345831	0.513889
LAMA5	chr20	62325425	62337627	62362541	0.513889
LAMA5	chr20	62325425	62345831	62352293	0.513889
LAMA5	chr20	62325425	62352293	62362541	0.513889
LAMA5	chr20	62325523	62329797	62345831	0.513889
LAMA5	chr20	62325523	62332390	62345831	0.513889
LAMA5	chr20	62325523	62332390	62362541	0.513889
LAMA5	chr20	62325523	62333908	62345831	0.513889
LAMA5	chr20	62325523	62333908	62362541	0.513889
LAMA5	chr20	62325523	62333913	62345831	0.513889
LAMA5	chr20	62325523	62333913	62362541	0.513889
LAMA5	chr20	62325523	62337627	62345831	0.513889
LAMA5	chr20	62325523	62337627	62362541	0.513889
LAMA5	chr20	62325523	62345831	62352293	0.513889
LAMA5	chr20	62325523	62352293	62362541	0.513889
LAMA5	chr20	62329797	62332390	62345831	0.513889
LAMA5	chr20	62329797	62332390	62362541	0.513889
LAMA5	chr20	62329797	62333908	62345831	0.513889
LAMA5	chr20	62329797	62333908	62362541	0.513889
LAMA5	chr20	62329797	62333913	62345831	0.513889
LAMA5	chr20	62329797	62333913	62362541	0.513889
LAMA5	chr20	62329797	62337627	62345831	0.513889
LAMA5	chr20	62329797	62337627	62362541	0.513889
LAMA5	chr20	62329797	62345831	62352293	0.513889
LAMA5	chr20	62329797	62352293	62362541	0.513889
LAMA5	chr20	62332390	62333908	62345831	0.513889
LAMA5	chr20	62332390	62333908	62362541	0.513889
LAMA5	chr20	62332390	62333913	62345831	0.513889
LAMA5	chr20	62332390	62333913	62362541	0.513889
LAMA5	chr20	62332390	62337627	62345831	0.513889
LAMA5	chr20	62332390	62345831	62352293	0.513889
LAMA5	chr20	62332390	62352293	62362541	0.513889
LAMA5	chr20	62333908	62333913	62345831	0.513889
LAMA5	chr20	62333908	62333913	62362541	0.513889
LAMA5	chr20	62333908	62337627	62345831	0.513889
LAMA5	chr20	62333908	62337627	62362541	0.513889
LAMA5	chr20	62333908	62345831	62352293	0.513889
LAMA5	chr20	62333908	62352293	62362541	0.513889
LAMA5	chr20	62333913	62337627	62345831	0.513889
LAMA5	chr20	62333913	62337627	62362541	0.513889
LAMA5	chr20	62333913	62345831	62352293	0.513889
LAMA5	chr20	62333913	62352293	62362541	0.513889
LAMA5	chr20	62337627	62345831	62352293	0.513889
LAMA5	chr20	62337627	62352293	62362541	0.513889
SERPINB11	chr18	63710345	63723082	63723098	0.513889
SERPINB11	chr18	63710345	63723082	63723127	0.513889
SERPINB11	chr18	63710345	63723098	63723127	0.513889
SLC6A18	chr5	1225572	1225588	1244310	0.513889
ZNF469	chr16	88428568	88431889	88439227	0.513889
BICRA	chr19	47679311	47679689	47679857	0.506944
COL17A1	chr10	104050642	104057158	104064575	0.506944
COL17A1	chr10	104057158	104060198	104064575	0.506944
LBR	chr1	225419442	225422182	225423959	0.506944
NOTCH3	chr19	15160960	15162570	15192033	0.506944
NOTCH3	chr19	15160960	15167246	15192033	0.506944
NOTCH3	chr19	15160960	15174241	15192033	0.506944
PTPRF	chr1	43605550	43617439	43617836	0.506944
PTPRF	chr1	43605550	43617439	43617848	0.506944
PTPRF	chr1	43605550	43617439	43619068	0.506944
PTPRF	chr1	43605550	43617836	43617848	0.506944
PTPRF	chr1	43605550	43617836	43619068	0.506944
PTPRF	chr1	43605550	43617848	43619068	0.506944
PTPRF	chr1	43617439	43617836	43617848	0.506944
PTPRF	chr1	43617439	43617836	43619068	0.506944
PTPRF	chr1	43617439	43617848	43619068	0.506944
PTPRF	chr1	43617836	43617848	43619068	0.506944
SLC2A9	chr4	9980706	9996816	9996869	0.506944
ZNF469	chr16	88428539	88430992	88439227	0.506944
AKAP13	chr15	85579423	85579548	85579685	0.5
AKAP13	chr15	85579423	85579548	85579788	0.5
AKAP13	chr15	85579423	85579548	85580693	0.5
AKAP13	chr15	85579423	85579548	85580757	0.5
AKAP13	chr15	85579423	85579548	85581188	0.5
AKAP13	chr15	85579423	85579548	85581252	0.5
AKAP13	chr15	85579423	85579548	85581324	0.5
AKAP13	chr15	85579423	85579685	85579788	0.5
AKAP13	chr15	85579423	85579685	85580693	0.5
AKAP13	chr15	85579423	85579685	85580757	0.5
AKAP13	chr15	85579423	85579685	85581188	0.5
AKAP13	chr15	85579423	85579685	85581252	0.5
AKAP13	chr15	85579423	85579685	85581324	0.5
AKAP13	chr15	85579423	85579788	85580693	0.5
AKAP13	chr15	85579423	85579788	85580757	0.5
AKAP13	chr15	85579423	85579788	85581188	0.5
AKAP13	chr15	85579423	85579788	85581252	0.5
AKAP13	chr15	85579423	85579788	85581324	0.5
AKAP13	chr15	85579423	85580693	85580757	0.5
AKAP13	chr15	85579423	85580693	85581188	0.5
AKAP13	chr15	85579423	85580693	85581252	0.5
AKAP13	chr15	85579423	85580693	85581324	0.5
AKAP13	chr15	85579423	85580757	85581188	0.5
AKAP13	chr15	85579423	85580757	85581252	0.5
AKAP13	chr15	85579423	85580757	85581324	0.5
AKAP13	chr15	85579423	85581188	85581252	0.5
AKAP13	chr15	85579423	85581188	85581324	0.5
AKAP13	chr15	85579423	85581252	85581324	0.5
AKAP13	chr15	85579548	85579685	85579788	0.5
AKAP13	chr15	85579548	85579685	85580693	0.5
AKAP13	chr15	85579548	85579685	85580757	0.5
AKAP13	chr15	85579548	85579685	85581188	0.5
AKAP13	chr15	85579548	85579685	85581252	0.5
AKAP13	chr15	85579548	85579685	85581324	0.5
AKAP13	chr15	85579548	85579788	85580693	0.5
AKAP13	chr15	85579548	85579788	85580757	0.5
AKAP13	chr15	85579548	85579788	85581188	0.5
AKAP13	chr15	85579548	85579788	85581252	0.5
AKAP13	chr15	85579548	85579788	85581324	0.5
AKAP13	chr15	85579548	85580693	85580757	0.5
AKAP13	chr15	85579548	85580693	85581188	0.5
AKAP13	chr15	85579548	85580693	85581252	0.5
AKAP13	chr15	85579548	85580693	85581324	0.5
AKAP13	chr15	85579548	85580757	85581188	0.5
AKAP13	chr15	85579548	85580757	85581252	0.5
AKAP13	chr15	85579548	85580757	85581324	0.5
AKAP13	chr15	85579548	85581188	85581252	0.5
AKAP13	chr15	85579548	85581188	85581324	0.5
AKAP13	chr15	85579548	85581252	85581324	0.5
AKAP13	chr15	85579685	85579788	85580693	0.5
AKAP13	chr15	85579685	85579788	85580757	0.5
AKAP13	chr15	85579685	85579788	85581188	0.5
AKAP13	chr15	85579685	85579788	85581252	0.5
AKAP13	chr15	85579685	85579788	85581324	0.5
AKAP13	chr15	85579685	85580693	85580757	0.5
AKAP13	chr15	85579685	85580693	85581188	0.5
AKAP13	chr15	85579685	85580693	85581252	0.5
AKAP13	chr15	85579685	85580693	85581324	0.5
AKAP13	chr15	85579685	85580757	85581188	0.5
AKAP13	chr15	85579685	85580757	85581252	0.5
AKAP13	chr15	85579685	85580757	85581324	0.5
AKAP13	chr15	85579685	85581188	85581252	0.5
AKAP13	chr15	85579685	85581188	85581324	0.5
AKAP13	chr15	85579685	85581252	85581324	0.5
AKAP13	chr15	85579788	85580693	85580757	0.5
AKAP13	chr15	85579788	85580693	85581188	0.5
AKAP13	chr15	85579788	85580693	85581252	0.5
AKAP13	chr15	85579788	85580693	85581324	0.5
AKAP13	chr15	85579788	85580757	85581188	0.5
AKAP13	chr15	85579788	85580757	85581252	0.5
AKAP13	chr15	85579788	85580757	85581324	0.5
AKAP13	chr15	85579788	85581188	85581252	0.5
AKAP13	chr15	85579788	85581188	85581324	0.5
AKAP13	chr15	85579788	85581252	85581324	0.5
AKAP13	chr15	85580693	85580757	85581188	0.5
AKAP13	chr15	85580693	85580757	85581252	0.5
AKAP13	chr15	85580693	85580757	85581324	0.5
AKAP13	chr15	85580693	85581188	85581252	0.5
AKAP13	chr15	85580693	85581188	85581324	0.5
AKAP13	chr15	85580693	85581252	85581324	0.5
AKAP13	chr15	85580757	85581188	85581252	0.5
AKAP13	chr15	85580757	85581188	85581324	0.5
AKAP13	chr15	85580757	85581252	85581324	0.5
AKAP13	chr15	85581188	85581252	85581324	0.5
CHIA	chr1	111314532	111319219	111320330	0.5
COL17A1	chr10	104050642	104057158	104060198	0.5
COL17A1	chr10	104050642	104060198	104064575	0.5
DMBT1	chr10	122570156	122570157	122570194	0.5
DMBT1	chr10	122570156	122570157	122570911	0.5
DMBT1	chr10	122570156	122570194	122570911	0.5
DMBT1	chr10	122570157	122570194	122570911	0.5
GLI2	chr2	120989380	120989830	120989853	0.5
LAMA5	chr20	62322015	62330822	62345831	0.5
LAMA5	chr20	62322015	62330822	62362541	0.5
LAMA5	chr20	62325425	62330822	62345831	0.5
LAMA5	chr20	62325425	62330822	62362541	0.5
LAMA5	chr20	62325523	62330822	62345831	0.5
LAMA5	chr20	62325523	62330822	62362541	0.5
LAMA5	chr20	62329797	62330822	62345831	0.5
LAMA5	chr20	62329797	62330822	62362541	0.5
LAMA5	chr20	62330822	62332390	62345831	0.5
LAMA5	chr20	62330822	62332390	62362541	0.5
LAMA5	chr20	62330822	62333908	62345831	0.5
LAMA5	chr20	62330822	62333908	62362541	0.5
LAMA5	chr20	62330822	62333913	62345831	0.5
LAMA5	chr20	62330822	62333913	62362541	0.5
LAMA5	chr20	62330822	62337627	62345831	0.5
LAMA5	chr20	62330822	62337627	62362541	0.5
LAMA5	chr20	62330822	62345831	62352293	0.5
LAMA5	chr20	62330822	62352293	62362541	0.5
LRP1	chr12	57191361	57196082	57199318	0.5
MRC1	chr10	17849710	17849736	17907664	0.5
NOTCH3	chr19	15160960	15162570	15181626	0.5
NOTCH3	chr19	15160960	15167246	15181626	0.5
NOTCH3	chr19	15160960	15174241	15181626	0.5
NOTCH3	chr19	15160960	15181626	15192033	0.5
SERPINB11	chr18	63723082	63723098	63723336	0.5
SERPINB11	chr18	63723082	63723127	63723336	0.5
SERPINB11	chr18	63723098	63723127	63723336	0.5
TRPV5	chr7	142912583	142925619	142929454	0.5
TRPV5	chr7	142912583	142928154	142929454	0.5
TRPV5	chr7	142912583	142928787	142929454	0.5
TRPV5	chr7	142925619	142928154	142929454	0.5
TRPV5	chr7	142925619	142928787	142929454	0.5
TRPV5	chr7	142928154	142928787	142929454	0.5
WFS1	chr4	6291969	6300792	6302360	0.5
ZNF469	chr16	88430992	88431889	88439227	0.5

## Sheet: n4
gene	chromosome	variant 1	variant 2	variant 3	variant 4	percent of occurrence
PIKFYVE	chr2	208320275	208325795	208325804	208345103	0.9375
PIKFYVE	chr2	208320275	208325795	208325804	208350046	0.9375
PIKFYVE	chr2	208320275	208325795	208325804	208350862	0.9375
PIKFYVE	chr2	208320275	208325795	208345103	208350046	0.9375
PIKFYVE	chr2	208320275	208325795	208345103	208350862	0.9375
PIKFYVE	chr2	208320275	208325795	208350046	208350862	0.9375
PIKFYVE	chr2	208320275	208325804	208345103	208350046	0.9375
PIKFYVE	chr2	208320275	208325804	208345103	208350862	0.9375
PIKFYVE	chr2	208320275	208325804	208350046	208350862	0.9375
PIKFYVE	chr2	208320275	208345103	208350046	208350862	0.9375
PIKFYVE	chr2	208325795	208325804	208345103	208350046	0.9375
PIKFYVE	chr2	208325795	208325804	208345103	208350862	0.9375
PIKFYVE	chr2	208325795	208325804	208350046	208350862	0.9375
PIKFYVE	chr2	208325795	208345103	208350046	208350862	0.9375
PIKFYVE	chr2	208325804	208345103	208350046	208350862	0.9375
PIKFYVE	chr2	208320275	208325606	208325795	208325804	0.930556
PIKFYVE	chr2	208320275	208325606	208325795	208345103	0.930556
PIKFYVE	chr2	208320275	208325606	208325795	208350046	0.930556
PIKFYVE	chr2	208320275	208325606	208325795	208350862	0.930556
PIKFYVE	chr2	208320275	208325606	208325804	208345103	0.930556
PIKFYVE	chr2	208320275	208325606	208325804	208350046	0.930556
PIKFYVE	chr2	208320275	208325606	208325804	208350862	0.930556
PIKFYVE	chr2	208320275	208325606	208345103	208350046	0.930556
PIKFYVE	chr2	208320275	208325606	208345103	208350862	0.930556
PIKFYVE	chr2	208320275	208325606	208350046	208350862	0.930556
PIKFYVE	chr2	208325606	208325795	208325804	208345103	0.930556
PIKFYVE	chr2	208325606	208325795	208325804	208350046	0.930556
PIKFYVE	chr2	208325606	208325795	208325804	208350862	0.930556
PIKFYVE	chr2	208325606	208325795	208345103	208350046	0.930556
PIKFYVE	chr2	208325606	208325795	208345103	208350862	0.930556
PIKFYVE	chr2	208325606	208325795	208350046	208350862	0.930556
PIKFYVE	chr2	208325606	208325804	208345103	208350046	0.930556
PIKFYVE	chr2	208325606	208325804	208345103	208350862	0.930556
PIKFYVE	chr2	208325606	208325804	208350046	208350862	0.930556
PIKFYVE	chr2	208325606	208345103	208350046	208350862	0.930556
SOHLH1	chr9	135694352	135694463	135695120	135695121	0.895833
CELSR1	chr22	46533795	46535180	46535896	46535941	0.888889
HPS4	chr22	26457939	26458475	26463976	26466246	0.840278
KRT13	chr17	41502931	41502942	41503277	41505437	0.840278
LAMA5	chr20	62322015	62325425	62325523	62329797	0.840278
LAMA5	chr20	62322015	62325425	62325523	62332390	0.840278
LAMA5	chr20	62322015	62325425	62325523	62333908	0.840278
LAMA5	chr20	62322015	62325425	62325523	62333913	0.840278
LAMA5	chr20	62322015	62325425	62325523	62337627	0.840278
LAMA5	chr20	62322015	62325425	62325523	62352293	0.840278
LAMA5	chr20	62322015	62325425	62329797	62332390	0.840278
LAMA5	chr20	62322015	62325425	62329797	62333908	0.840278
LAMA5	chr20	62322015	62325425	62329797	62333913	0.840278
LAMA5	chr20	62322015	62325425	62329797	62337627	0.840278
LAMA5	chr20	62322015	62325425	62329797	62352293	0.840278
LAMA5	chr20	62322015	62325425	62332390	62333908	0.840278
LAMA5	chr20	62322015	62325425	62332390	62333913	0.840278
LAMA5	chr20	62322015	62325425	62332390	62337627	0.840278
LAMA5	chr20	62322015	62325425	62332390	62352293	0.840278
LAMA5	chr20	62322015	62325425	62333908	62333913	0.840278
LAMA5	chr20	62322015	62325425	62333908	62337627	0.840278
LAMA5	chr20	62322015	62325425	62333908	62352293	0.840278
LAMA5	chr20	62322015	62325425	62333913	62337627	0.840278
LAMA5	chr20	62322015	62325425	62333913	62352293	0.840278
LAMA5	chr20	62322015	62325425	62337627	62352293	0.840278
LAMA5	chr20	62322015	62325523	62329797	62332390	0.840278
LAMA5	chr20	62322015	62325523	62329797	62333908	0.840278
LAMA5	chr20	62322015	62325523	62329797	62333913	0.840278
LAMA5	chr20	62322015	62325523	62329797	62337627	0.840278
LAMA5	chr20	62322015	62325523	62329797	62352293	0.840278
LAMA5	chr20	62322015	62325523	62332390	62333908	0.840278
LAMA5	chr20	62322015	62325523	62332390	62333913	0.840278
LAMA5	chr20	62322015	62325523	62332390	62337627	0.840278
LAMA5	chr20	62322015	62325523	62332390	62352293	0.840278
LAMA5	chr20	62322015	62325523	62333908	62333913	0.840278
LAMA5	chr20	62322015	62325523	62333908	62337627	0.840278
LAMA5	chr20	62322015	62325523	62333908	62352293	0.840278
LAMA5	chr20	62322015	62325523	62333913	62337627	0.840278
LAMA5	chr20	62322015	62325523	62333913	62352293	0.840278
LAMA5	chr20	62322015	62325523	62337627	62352293	0.840278
LAMA5	chr20	62322015	62329797	62332390	62333908	0.840278
LAMA5	chr20	62322015	62329797	62332390	62333913	0.840278
LAMA5	chr20	62322015	62329797	62332390	62337627	0.840278
LAMA5	chr20	62322015	62329797	62332390	62352293	0.840278
LAMA5	chr20	62322015	62329797	62333908	62333913	0.840278
LAMA5	chr20	62322015	62329797	62333908	62337627	0.840278
LAMA5	chr20	62322015	62329797	62333908	62352293	0.840278
LAMA5	chr20	62322015	62329797	62333913	62337627	0.840278
LAMA5	chr20	62322015	62329797	62333913	62352293	0.840278
LAMA5	chr20	62322015	62329797	62337627	62352293	0.840278
LAMA5	chr20	62322015	62332390	62333908	62333913	0.840278
LAMA5	chr20	62322015	62332390	62333908	62337627	0.840278
LAMA5	chr20	62322015	62332390	62333908	62352293	0.840278
LAMA5	chr20	62322015	62332390	62333913	62337627	0.840278
LAMA5	chr20	62322015	62332390	62333913	62352293	0.840278
LAMA5	chr20	62322015	62332390	62337627	62352293	0.840278
LAMA5	chr20	62322015	62333908	62333913	62337627	0.840278
LAMA5	chr20	62322015	62333908	62333913	62352293	0.840278
LAMA5	chr20	62322015	62333908	62337627	62352293	0.840278
LAMA5	chr20	62322015	62333913	62337627	62352293	0.840278
LAMA5	chr20	62325425	62325523	62329797	62332390	0.840278
LAMA5	chr20	62325425	62325523	62329797	62333908	0.840278
LAMA5	chr20	62325425	62325523	62329797	62333913	0.840278
LAMA5	chr20	62325425	62325523	62329797	62337627	0.840278
LAMA5	chr20	62325425	62325523	62329797	62352293	0.840278
LAMA5	chr20	62325425	62325523	62332390	62333908	0.840278
LAMA5	chr20	62325425	62325523	62332390	62333913	0.840278
LAMA5	chr20	62325425	62325523	62332390	62337627	0.840278
LAMA5	chr20	62325425	62325523	62332390	62352293	0.840278
LAMA5	chr20	62325425	62325523	62333908	62333913	0.840278
LAMA5	chr20	62325425	62325523	62333908	62337627	0.840278
LAMA5	chr20	62325425	62325523	62333908	62352293	0.840278
LAMA5	chr20	62325425	62325523	62333913	62337627	0.840278
LAMA5	chr20	62325425	62325523	62333913	62352293	0.840278
LAMA5	chr20	62325425	62325523	62337627	62352293	0.840278
LAMA5	chr20	62325425	62329797	62332390	62333908	0.840278
LAMA5	chr20	62325425	62329797	62332390	62333913	0.840278
LAMA5	chr20	62325425	62329797	62332390	62337627	0.840278
LAMA5	chr20	62325425	62329797	62332390	62352293	0.840278
LAMA5	chr20	62325425	62329797	62333908	62333913	0.840278
LAMA5	chr20	62325425	62329797	62333908	62337627	0.840278
LAMA5	chr20	62325425	62329797	62333908	62352293	0.840278
LAMA5	chr20	62325425	62329797	62333913	62337627	0.840278
LAMA5	chr20	62325425	62329797	62333913	62352293	0.840278
LAMA5	chr20	62325425	62329797	62337627	62352293	0.840278
LAMA5	chr20	62325425	62332390	62333908	62333913	0.840278
LAMA5	chr20	62325425	62332390	62333908	62337627	0.840278
LAMA5	chr20	62325425	62332390	62333908	62352293	0.840278
LAMA5	chr20	62325425	62332390	62333913	62337627	0.840278
LAMA5	chr20	62325425	62332390	62333913	62352293	0.840278
LAMA5	chr20	62325425	62332390	62337627	62352293	0.840278
LAMA5	chr20	62325425	62333908	62333913	62337627	0.840278
LAMA5	chr20	62325425	62333908	62333913	62352293	0.840278
LAMA5	chr20	62325425	62333908	62337627	62352293	0.840278
LAMA5	chr20	62325425	62333913	62337627	62352293	0.840278
LAMA5	chr20	62325523	62329797	62332390	62333908	0.840278
LAMA5	chr20	62325523	62329797	62332390	62333913	0.840278
LAMA5	chr20	62325523	62329797	62332390	62337627	0.840278
LAMA5	chr20	62325523	62329797	62332390	62352293	0.840278
LAMA5	chr20	62325523	62329797	62333908	62333913	0.840278
LAMA5	chr20	62325523	62329797	62333908	62337627	0.840278
LAMA5	chr20	62325523	62329797	62333908	62352293	0.840278
LAMA5	chr20	62325523	62329797	62333913	62337627	0.840278
LAMA5	chr20	62325523	62329797	62333913	62352293	0.840278
LAMA5	chr20	62325523	62329797	62337627	62352293	0.840278
LAMA5	chr20	62325523	62332390	62333908	62333913	0.840278
LAMA5	chr20	62325523	62332390	62333908	62337627	0.840278
LAMA5	chr20	62325523	62332390	62333908	62352293	0.840278
LAMA5	chr20	62325523	62332390	62333913	62337627	0.840278
LAMA5	chr20	62325523	62332390	62333913	62352293	0.840278
LAMA5	chr20	62325523	62332390	62337627	62352293	0.840278
LAMA5	chr20	62325523	62333908	62333913	62337627	0.840278
LAMA5	chr20	62325523	62333908	62333913	62352293	0.840278
LAMA5	chr20	62325523	62333908	62337627	62352293	0.840278
LAMA5	chr20	62325523	62333913	62337627	62352293	0.840278
LAMA5	chr20	62329797	62332390	62333908	62333913	0.840278
LAMA5	chr20	62329797	62332390	62333908	62337627	0.840278
LAMA5	chr20	62329797	62332390	62333908	62352293	0.840278
LAMA5	chr20	62329797	62332390	62333913	62337627	0.840278
LAMA5	chr20	62329797	62332390	62333913	62352293	0.840278
LAMA5	chr20	62329797	62332390	62337627	62352293	0.840278
LAMA5	chr20	62329797	62333908	62333913	62337627	0.840278
LAMA5	chr20	62329797	62333908	62333913	62352293	0.840278
LAMA5	chr20	62329797	62333908	62337627	62352293	0.840278
LAMA5	chr20	62329797	62333913	62337627	62352293	0.840278
LAMA5	chr20	62332390	62333908	62333913	62337627	0.840278
LAMA5	chr20	62332390	62333908	62333913	62352293	0.840278
LAMA5	chr20	62332390	62333908	62337627	62352293	0.840278
LAMA5	chr20	62332390	62333913	62337627	62352293	0.840278
LAMA5	chr20	62333908	62333913	62337627	62352293	0.840278
ASPM	chr1	197086795	197101685	197122407	197143403	0.833333
KRT13	chr17	41502931	41502942	41503277	41503661	0.833333
TRPV5	chr7	142912583	142925619	142928154	142928787	0.833333
LAMA5	chr20	62322015	62325425	62325523	62330822	0.826389
LAMA5	chr20	62322015	62325425	62329797	62330822	0.826389
LAMA5	chr20	62322015	62325425	62330822	62332390	0.826389
LAMA5	chr20	62322015	62325425	62330822	62333908	0.826389
LAMA5	chr20	62322015	62325425	62330822	62333913	0.826389
LAMA5	chr20	62322015	62325425	62330822	62337627	0.826389
LAMA5	chr20	62322015	62325425	62330822	62352293	0.826389
LAMA5	chr20	62322015	62325523	62329797	62330822	0.826389
LAMA5	chr20	62322015	62325523	62330822	62332390	0.826389
LAMA5	chr20	62322015	62325523	62330822	62333908	0.826389
LAMA5	chr20	62322015	62325523	62330822	62333913	0.826389
LAMA5	chr20	62322015	62325523	62330822	62337627	0.826389
LAMA5	chr20	62322015	62325523	62330822	62352293	0.826389
LAMA5	chr20	62322015	62329797	62330822	62332390	0.826389
LAMA5	chr20	62322015	62329797	62330822	62333908	0.826389
LAMA5	chr20	62322015	62329797	62330822	62333913	0.826389
LAMA5	chr20	62322015	62329797	62330822	62337627	0.826389
LAMA5	chr20	62322015	62329797	62330822	62352293	0.826389
LAMA5	chr20	62322015	62330822	62332390	62333908	0.826389
LAMA5	chr20	62322015	62330822	62332390	62333913	0.826389
LAMA5	chr20	62322015	62330822	62332390	62337627	0.826389
LAMA5	chr20	62322015	62330822	62332390	62352293	0.826389
LAMA5	chr20	62322015	62330822	62333908	62333913	0.826389
LAMA5	chr20	62322015	62330822	62333908	62337627	0.826389
LAMA5	chr20	62322015	62330822	62333908	62352293	0.826389
LAMA5	chr20	62322015	62330822	62333913	62337627	0.826389
LAMA5	chr20	62322015	62330822	62333913	62352293	0.826389
LAMA5	chr20	62322015	62330822	62337627	62352293	0.826389
LAMA5	chr20	62325425	62325523	62329797	62330822	0.826389
LAMA5	chr20	62325425	62325523	62330822	62332390	0.826389
LAMA5	chr20	62325425	62325523	62330822	62333908	0.826389
LAMA5	chr20	62325425	62325523	62330822	62333913	0.826389
LAMA5	chr20	62325425	62325523	62330822	62337627	0.826389
LAMA5	chr20	62325425	62325523	62330822	62352293	0.826389
LAMA5	chr20	62325425	62329797	62330822	62332390	0.826389
LAMA5	chr20	62325425	62329797	62330822	62333908	0.826389
LAMA5	chr20	62325425	62329797	62330822	62333913	0.826389
LAMA5	chr20	62325425	62329797	62330822	62337627	0.826389
LAMA5	chr20	62325425	62329797	62330822	62352293	0.826389
LAMA5	chr20	62325425	62330822	62332390	62333908	0.826389
LAMA5	chr20	62325425	62330822	62332390	62333913	0.826389
LAMA5	chr20	62325425	62330822	62332390	62337627	0.826389
LAMA5	chr20	62325425	62330822	62332390	62352293	0.826389
LAMA5	chr20	62325425	62330822	62333908	62333913	0.826389
LAMA5	chr20	62325425	62330822	62333908	62337627	0.826389
LAMA5	chr20	62325425	62330822	62333908	62352293	0.826389
LAMA5	chr20	62325425	62330822	62333913	62337627	0.826389
LAMA5	chr20	62325425	62330822	62333913	62352293	0.826389
LAMA5	chr20	62325425	62330822	62337627	62352293	0.826389
LAMA5	chr20	62325523	62329797	62330822	62332390	0.826389
LAMA5	chr20	62325523	62329797	62330822	62333908	0.826389
LAMA5	chr20	62325523	62329797	62330822	62333913	0.826389
LAMA5	chr20	62325523	62329797	62330822	62337627	0.826389
LAMA5	chr20	62325523	62329797	62330822	62352293	0.826389
LAMA5	chr20	62325523	62330822	62332390	62333908	0.826389
LAMA5	chr20	62325523	62330822	62332390	62333913	0.826389
LAMA5	chr20	62325523	62330822	62332390	62337627	0.826389
LAMA5	chr20	62325523	62330822	62332390	62352293	0.826389
LAMA5	chr20	62325523	62330822	62333908	62333913	0.826389
LAMA5	chr20	62325523	62330822	62333908	62337627	0.826389
LAMA5	chr20	62325523	62330822	62333908	62352293	0.826389
LAMA5	chr20	62325523	62330822	62333913	62337627	0.826389
LAMA5	chr20	62325523	62330822	62333913	62352293	0.826389
LAMA5	chr20	62325523	62330822	62337627	62352293	0.826389
LAMA5	chr20	62329797	62330822	62332390	62333908	0.826389
LAMA5	chr20	62329797	62330822	62332390	62333913	0.826389
LAMA5	chr20	62329797	62330822	62332390	62337627	0.826389
LAMA5	chr20	62329797	62330822	62332390	62352293	0.826389
LAMA5	chr20	62329797	62330822	62333908	62333913	0.826389
LAMA5	chr20	62329797	62330822	62333908	62337627	0.826389
LAMA5	chr20	62329797	62330822	62333908	62352293	0.826389
LAMA5	chr20	62329797	62330822	62333913	62337627	0.826389
LAMA5	chr20	62329797	62330822	62333913	62352293	0.826389
LAMA5	chr20	62329797	62330822	62337627	62352293	0.826389
LAMA5	chr20	62330822	62332390	62333908	62333913	0.826389
LAMA5	chr20	62330822	62332390	62333908	62337627	0.826389
LAMA5	chr20	62330822	62332390	62333908	62352293	0.826389
LAMA5	chr20	62330822	62332390	62333913	62337627	0.826389
LAMA5	chr20	62330822	62332390	62333913	62352293	0.826389
LAMA5	chr20	62330822	62332390	62337627	62352293	0.826389
LAMA5	chr20	62330822	62333908	62333913	62337627	0.826389
LAMA5	chr20	62330822	62333908	62333913	62352293	0.826389
LAMA5	chr20	62330822	62333908	62337627	62352293	0.826389
LAMA5	chr20	62330822	62333913	62337627	62352293	0.826389
SLC29A3	chr10	71344299	71356184	71356185	71362188	0.826389
TTN	chr2	178751160	178756224	178759031	178764734	0.826389
ZNF469	chr16	88428539	88428568	88429246	88431889	0.819444
CLCNKB	chr1	16048038	16048568	16048569	16049824	0.8125
CLCNKB	chr1	16048038	16048568	16048569	16053701	0.805556
CLCNKB	chr1	16048038	16048568	16049824	16053701	0.805556
CLCNKB	chr1	16048038	16048569	16049824	16053701	0.805556
CLCNKB	chr1	16048568	16048569	16049824	16053701	0.805556
KRT13	chr17	41502942	41503277	41503661	41505437	0.798611
ZNF469	chr16	88428539	88428568	88429246	88431038	0.798611
CLCNKB	chr1	16048038	16048568	16048569	16049696	0.791667
CLCNKB	chr1	16048038	16048568	16049696	16049824	0.791667
CLCNKB	chr1	16048038	16048569	16049696	16049824	0.791667
CLCNKB	chr1	16048038	16049696	16049824	16053701	0.791667
CLCNKB	chr1	16048568	16048569	16049696	16049824	0.791667
KRT13	chr17	41502931	41502942	41503661	41505437	0.791667
KRT13	chr17	41502931	41503277	41503661	41505437	0.791667
MIAT	chr22	26665973	26669154	26669718	26672629	0.791667
MIAT	chr22	26665973	26669154	26669718	26674488	0.791667
MIAT	chr22	26665973	26669154	26672629	26674488	0.791667
MIAT	chr22	26665973	26669718	26672629	26674488	0.791667
MIAT	chr22	26669154	26669718	26672629	26674488	0.791667
CLCNKB	chr1	16048038	16048568	16049696	16053701	0.784722
CLCNKB	chr1	16048038	16048569	16049696	16053701	0.784722
CLCNKB	chr1	16048568	16048569	16049696	16053701	0.784722
CLCNKB	chr1	16048568	16049696	16049824	16053701	0.784722
CLCNKB	chr1	16048569	16049696	16049824	16053701	0.784722
TTN	chr2	178751160	178759031	178764734	178780128	0.784722
ZNF469	chr16	88428539	88428568	88429246	88430992	0.784722
GP6	chr19	55014977	55025227	55027612	55027704	0.777778
SETX	chr9	132327442	132327844	132328022	132331073	0.777778
TTN	chr2	178756224	178759031	178764734	178780128	0.777778
TTN	chr2	178751160	178756224	178759031	178780128	0.770833
TTN	chr2	178751160	178756224	178764734	178780128	0.770833
ZNF469	chr16	88428539	88428568	88431038	88431889	0.770833
ZNF469	chr16	88428539	88429246	88431038	88431889	0.770833
ZNF469	chr16	88428568	88429246	88431038	88431889	0.770833
CCT5	chr5	10250331	10254705	10256049	10262628	0.763889
LAMA5	chr20	62322015	62325425	62325523	62332619	0.763889
LAMA5	chr20	62322015	62325425	62329797	62332619	0.763889
LAMA5	chr20	62322015	62325425	62332390	62332619	0.763889
LAMA5	chr20	62322015	62325425	62332619	62333908	0.763889
LAMA5	chr20	62322015	62325425	62332619	62333913	0.763889
LAMA5	chr20	62322015	62325425	62332619	62337627	0.763889
LAMA5	chr20	62322015	62325425	62332619	62352293	0.763889
LAMA5	chr20	62322015	62325523	62329797	62332619	0.763889
LAMA5	chr20	62322015	62325523	62332390	62332619	0.763889
LAMA5	chr20	62322015	62325523	62332619	62333908	0.763889
LAMA5	chr20	62322015	62325523	62332619	62333913	0.763889
LAMA5	chr20	62322015	62325523	62332619	62337627	0.763889
LAMA5	chr20	62322015	62325523	62332619	62352293	0.763889
LAMA5	chr20	62322015	62329797	62332390	62332619	0.763889
LAMA5	chr20	62322015	62329797	62332619	62333908	0.763889
LAMA5	chr20	62322015	62329797	62332619	62333913	0.763889
LAMA5	chr20	62322015	62329797	62332619	62337627	0.763889
LAMA5	chr20	62322015	62329797	62332619	62352293	0.763889
LAMA5	chr20	62322015	62332390	62332619	62333908	0.763889
LAMA5	chr20	62322015	62332390	62332619	62333913	0.763889
LAMA5	chr20	62322015	62332390	62332619	62337627	0.763889
LAMA5	chr20	62322015	62332390	62332619	62352293	0.763889
LAMA5	chr20	62322015	62332619	62333908	62333913	0.763889
LAMA5	chr20	62322015	62332619	62333908	62337627	0.763889
LAMA5	chr20	62322015	62332619	62333908	62352293	0.763889
LAMA5	chr20	62322015	62332619	62333913	62337627	0.763889
LAMA5	chr20	62322015	62332619	62333913	62352293	0.763889
LAMA5	chr20	62322015	62332619	62337627	62352293	0.763889
LAMA5	chr20	62325425	62325523	62329797	62332619	0.763889
LAMA5	chr20	62325425	62325523	62332390	62332619	0.763889
LAMA5	chr20	62325425	62325523	62332619	62333908	0.763889
LAMA5	chr20	62325425	62325523	62332619	62333913	0.763889
LAMA5	chr20	62325425	62325523	62332619	62337627	0.763889
LAMA5	chr20	62325425	62325523	62332619	62352293	0.763889
LAMA5	chr20	62325425	62329797	62332390	62332619	0.763889
LAMA5	chr20	62325425	62329797	62332619	62333908	0.763889
LAMA5	chr20	62325425	62329797	62332619	62333913	0.763889
LAMA5	chr20	62325425	62329797	62332619	62337627	0.763889
LAMA5	chr20	62325425	62329797	62332619	62352293	0.763889
LAMA5	chr20	62325425	62332390	62332619	62333908	0.763889
LAMA5	chr20	62325425	62332390	62332619	62333913	0.763889
LAMA5	chr20	62325425	62332390	62332619	62337627	0.763889
LAMA5	chr20	62325425	62332390	62332619	62352293	0.763889
LAMA5	chr20	62325425	62332619	62333908	62333913	0.763889
LAMA5	chr20	62325425	62332619	62333908	62337627	0.763889
LAMA5	chr20	62325425	62332619	62333908	62352293	0.763889
LAMA5	chr20	62325425	62332619	62333913	62337627	0.763889
LAMA5	chr20	62325425	62332619	62333913	62352293	0.763889
LAMA5	chr20	62325425	62332619	62337627	62352293	0.763889
LAMA5	chr20	62325523	62329797	62332390	62332619	0.763889
LAMA5	chr20	62325523	62329797	62332619	62333908	0.763889
LAMA5	chr20	62325523	62329797	62332619	62333913	0.763889
LAMA5	chr20	62325523	62329797	62332619	62337627	0.763889
LAMA5	chr20	62325523	62329797	62332619	62352293	0.763889
LAMA5	chr20	62325523	62332390	62332619	62333908	0.763889
LAMA5	chr20	62325523	62332390	62332619	62333913	0.763889
LAMA5	chr20	62325523	62332390	62332619	62337627	0.763889
LAMA5	chr20	62325523	62332390	62332619	62352293	0.763889
LAMA5	chr20	62325523	62332619	62333908	62333913	0.763889
LAMA5	chr20	62325523	62332619	62333908	62337627	0.763889
LAMA5	chr20	62325523	62332619	62333908	62352293	0.763889
LAMA5	chr20	62325523	62332619	62333913	62337627	0.763889
LAMA5	chr20	62325523	62332619	62333913	62352293	0.763889
LAMA5	chr20	62325523	62332619	62337627	62352293	0.763889
LAMA5	chr20	62329797	62332390	62332619	62333908	0.763889
LAMA5	chr20	62329797	62332390	62332619	62333913	0.763889
LAMA5	chr20	62329797	62332390	62332619	62337627	0.763889
LAMA5	chr20	62329797	62332390	62332619	62352293	0.763889
LAMA5	chr20	62329797	62332619	62333908	62333913	0.763889
LAMA5	chr20	62329797	62332619	62333908	62337627	0.763889
LAMA5	chr20	62329797	62332619	62333908	62352293	0.763889
LAMA5	chr20	62329797	62332619	62333913	62337627	0.763889
LAMA5	chr20	62329797	62332619	62333913	62352293	0.763889
LAMA5	chr20	62329797	62332619	62337627	62352293	0.763889
LAMA5	chr20	62332390	62332619	62333908	62333913	0.763889
LAMA5	chr20	62332390	62332619	62333908	62337627	0.763889
LAMA5	chr20	62332390	62332619	62333908	62352293	0.763889
LAMA5	chr20	62332390	62332619	62333913	62337627	0.763889
LAMA5	chr20	62332390	62332619	62333913	62352293	0.763889
LAMA5	chr20	62332390	62332619	62337627	62352293	0.763889
LAMA5	chr20	62332619	62333908	62333913	62337627	0.763889
LAMA5	chr20	62332619	62333908	62333913	62352293	0.763889
LAMA5	chr20	62332619	62333908	62337627	62352293	0.763889
LAMA5	chr20	62332619	62333913	62337627	62352293	0.763889
ZNF469	chr16	88428539	88428568	88430992	88431038	0.763889
ZNF469	chr16	88428539	88428568	88430992	88431889	0.763889
ZNF469	chr16	88428539	88429246	88430992	88431038	0.763889
ZNF469	chr16	88428539	88429246	88430992	88431889	0.763889
ZNF469	chr16	88428568	88429246	88430992	88431038	0.763889
ZNF469	chr16	88428568	88429246	88430992	88431889	0.763889
EFHC1	chr6	52492462	52493222	52493521	52494089	0.756944
GP6	chr19	55014228	55014526	55014977	55015713	0.756944
GP6	chr19	55014228	55014526	55014977	55018667	0.756944
GP6	chr19	55014228	55014526	55015713	55018667	0.756944
GP6	chr19	55014228	55014977	55015713	55018667	0.756944
GP6	chr19	55014526	55014977	55015713	55018667	0.756944
NAV2	chr11	20077566	20077995	20080158	20103368	0.756944
SYNE2	chr14	64024977	64027560	64030031	64031212	0.756944
SYNE2	chr14	64024977	64027560	64030031	64031319	0.756944
SYNE2	chr14	64024977	64027560	64031212	64031319	0.756944
SYNE2	chr14	64024977	64027560	64031319	64052317	0.756944
SYNE2	chr14	64024977	64030031	64031212	64031319	0.756944
SYNE2	chr14	64027560	64030031	64031212	64031319	0.756944
ZNF469	chr16	88428539	88430992	88431038	88431889	0.756944
ZNF469	chr16	88430992	88431813	88431889	88433131	0.756944
GP6	chr19	55014129	55014228	55014526	55014977	0.75
GP6	chr19	55014129	55014228	55014526	55015713	0.75
GP6	chr19	55014129	55014228	55014526	55018667	0.75
GP6	chr19	55014129	55014228	55014977	55015713	0.75
GP6	chr19	55014129	55014228	55014977	55018667	0.75
GP6	chr19	55014129	55014228	55015713	55018667	0.75
GP6	chr19	55014129	55014526	55014977	55015713	0.75
GP6	chr19	55014129	55014526	55014977	55018667	0.75
GP6	chr19	55014129	55014526	55015713	55018667	0.75
GP6	chr19	55014129	55014977	55015713	55018667	0.75
LAMA5	chr20	62322015	62325425	62330822	62332619	0.75
LAMA5	chr20	62322015	62325523	62330822	62332619	0.75
LAMA5	chr20	62322015	62329797	62330822	62332619	0.75
LAMA5	chr20	62322015	62330822	62332390	62332619	0.75
LAMA5	chr20	62322015	62330822	62332619	62333908	0.75
LAMA5	chr20	62322015	62330822	62332619	62333913	0.75
LAMA5	chr20	62322015	62330822	62332619	62337627	0.75
LAMA5	chr20	62322015	62330822	62332619	62352293	0.75
LAMA5	chr20	62325425	62325523	62330822	62332619	0.75
LAMA5	chr20	62325425	62329797	62330822	62332619	0.75
LAMA5	chr20	62325425	62330822	62332390	62332619	0.75
LAMA5	chr20	62325425	62330822	62332619	62333908	0.75
LAMA5	chr20	62325425	62330822	62332619	62333913	0.75
LAMA5	chr20	62325425	62330822	62332619	62337627	0.75
LAMA5	chr20	62325425	62330822	62332619	62352293	0.75
LAMA5	chr20	62325523	62329797	62330822	62332619	0.75
LAMA5	chr20	62325523	62330822	62332390	62332619	0.75
LAMA5	chr20	62325523	62330822	62332619	62333908	0.75
LAMA5	chr20	62325523	62330822	62332619	62333913	0.75
LAMA5	chr20	62325523	62330822	62332619	62337627	0.75
LAMA5	chr20	62325523	62330822	62332619	62352293	0.75
LAMA5	chr20	62329797	62330822	62332390	62332619	0.75
LAMA5	chr20	62329797	62330822	62332619	62333908	0.75
LAMA5	chr20	62329797	62330822	62332619	62333913	0.75
LAMA5	chr20	62329797	62330822	62332619	62337627	0.75
LAMA5	chr20	62329797	62330822	62332619	62352293	0.75
LAMA5	chr20	62330822	62332390	62332619	62333908	0.75
LAMA5	chr20	62330822	62332390	62332619	62333913	0.75
LAMA5	chr20	62330822	62332390	62332619	62337627	0.75
LAMA5	chr20	62330822	62332390	62332619	62352293	0.75
LAMA5	chr20	62330822	62332619	62333908	62333913	0.75
LAMA5	chr20	62330822	62332619	62333908	62337627	0.75
LAMA5	chr20	62330822	62332619	62333908	62352293	0.75
LAMA5	chr20	62330822	62332619	62333913	62337627	0.75
LAMA5	chr20	62330822	62332619	62333913	62352293	0.75
LAMA5	chr20	62330822	62332619	62337627	62352293	0.75
SYNE2	chr14	64024977	64027560	64030031	64052317	0.75
SYNE2	chr14	64024977	64027560	64031212	64052317	0.75
SYNE2	chr14	64024977	64030031	64031212	64052317	0.75
SYNE2	chr14	64024977	64030031	64031319	64052317	0.75
SYNE2	chr14	64024977	64031212	64031319	64052317	0.75
SYNE2	chr14	64027560	64030031	64031212	64052317	0.75
SYNE2	chr14	64027560	64030031	64031319	64052317	0.75
SYNE2	chr14	64027560	64031212	64031319	64052317	0.75
SYNE2	chr14	64030031	64031212	64031319	64052317	0.75
ZNF469	chr16	88429246	88430992	88431038	88431889	0.75
GP6	chr19	55014228	55014526	55014977	55025227	0.743056
GP6	chr19	55014228	55014526	55014977	55027612	0.743056
GP6	chr19	55014228	55014526	55014977	55027693	0.743056
GP6	chr19	55014228	55014526	55014977	55027704	0.743056
GP6	chr19	55014228	55014526	55015713	55025227	0.743056
GP6	chr19	55014228	55014526	55015713	55027612	0.743056
GP6	chr19	55014228	55014526	55015713	55027693	0.743056
GP6	chr19	55014228	55014526	55015713	55027704	0.743056
GP6	chr19	55014228	55014526	55018667	55025227	0.743056
GP6	chr19	55014228	55014526	55018667	55027612	0.743056
GP6	chr19	55014228	55014526	55018667	55027693	0.743056
GP6	chr19	55014228	55014526	55018667	55027704	0.743056
GP6	chr19	55014228	55014526	55025227	55027612	0.743056
GP6	chr19	55014228	55014526	55025227	55027693	0.743056
GP6	chr19	55014228	55014526	55025227	55027704	0.743056
GP6	chr19	55014228	55014526	55027612	55027693	0.743056
GP6	chr19	55014228	55014526	55027612	55027704	0.743056
GP6	chr19	55014228	55014526	55027693	55027704	0.743056
GP6	chr19	55014228	55014977	55015713	55025227	0.743056
GP6	chr19	55014228	55014977	55015713	55027612	0.743056
GP6	chr19	55014228	55014977	55015713	55027693	0.743056
GP6	chr19	55014228	55014977	55015713	55027704	0.743056
GP6	chr19	55014228	55014977	55018667	55025227	0.743056
GP6	chr19	55014228	55014977	55018667	55027612	0.743056
GP6	chr19	55014228	55014977	55018667	55027693	0.743056
GP6	chr19	55014228	55014977	55018667	55027704	0.743056
GP6	chr19	55014228	55014977	55025227	55027612	0.743056
GP6	chr19	55014228	55014977	55025227	55027693	0.743056
GP6	chr19	55014228	55014977	55025227	55027704	0.743056
GP6	chr19	55014228	55014977	55027612	55027693	0.743056
GP6	chr19	55014228	55014977	55027612	55027704	0.743056
GP6	chr19	55014228	55014977	55027693	55027704	0.743056
GP6	chr19	55014228	55015713	55018667	55025227	0.743056
GP6	chr19	55014228	55015713	55018667	55027612	0.743056
GP6	chr19	55014228	55015713	55018667	55027693	0.743056
GP6	chr19	55014228	55015713	55018667	55027704	0.743056
GP6	chr19	55014228	55015713	55025227	55027612	0.743056
GP6	chr19	55014228	55015713	55025227	55027693	0.743056
GP6	chr19	55014228	55015713	55025227	55027704	0.743056
GP6	chr19	55014228	55015713	55027612	55027693	0.743056
GP6	chr19	55014228	55015713	55027612	55027704	0.743056
GP6	chr19	55014228	55015713	55027693	55027704	0.743056
GP6	chr19	55014228	55018667	55025227	55027612	0.743056
GP6	chr19	55014228	55018667	55025227	55027693	0.743056
GP6	chr19	55014228	55018667	55025227	55027704	0.743056
GP6	chr19	55014228	55018667	55027612	55027693	0.743056
GP6	chr19	55014228	55018667	55027612	55027704	0.743056
GP6	chr19	55014228	55018667	55027693	55027704	0.743056
GP6	chr19	55014228	55025227	55027612	55027693	0.743056
GP6	chr19	55014228	55025227	55027612	55027704	0.743056
GP6	chr19	55014228	55025227	55027693	55027704	0.743056
GP6	chr19	55014228	55027612	55027693	55027704	0.743056
GP6	chr19	55014526	55014977	55015713	55025227	0.743056
GP6	chr19	55014526	55014977	55015713	55027612	0.743056
GP6	chr19	55014526	55014977	55015713	55027693	0.743056
GP6	chr19	55014526	55014977	55015713	55027704	0.743056
GP6	chr19	55014526	55014977	55018667	55025227	0.743056
GP6	chr19	55014526	55014977	55018667	55027612	0.743056
GP6	chr19	55014526	55014977	55018667	55027693	0.743056
GP6	chr19	55014526	55014977	55018667	55027704	0.743056
GP6	chr19	55014526	55014977	55025227	55027612	0.743056
GP6	chr19	55014526	55014977	55025227	55027693	0.743056
GP6	chr19	55014526	55014977	55025227	55027704	0.743056
GP6	chr19	55014526	55014977	55027612	55027693	0.743056
GP6	chr19	55014526	55014977	55027612	55027704	0.743056
GP6	chr19	55014526	55014977	55027693	55027704	0.743056
GP6	chr19	55014526	55015713	55018667	55025227	0.743056
GP6	chr19	55014526	55015713	55018667	55027612	0.743056
GP6	chr19	55014526	55015713	55018667	55027693	0.743056
GP6	chr19	55014526	55015713	55018667	55027704	0.743056
GP6	chr19	55014526	55015713	55025227	55027612	0.743056
GP6	chr19	55014526	55015713	55025227	55027693	0.743056
GP6	chr19	55014526	55015713	55025227	55027704	0.743056
GP6	chr19	55014526	55015713	55027612	55027693	0.743056
GP6	chr19	55014526	55015713	55027612	55027704	0.743056
GP6	chr19	55014526	55015713	55027693	55027704	0.743056
GP6	chr19	55014526	55018667	55025227	55027612	0.743056
GP6	chr19	55014526	55018667	55025227	55027693	0.743056
GP6	chr19	55014526	55018667	55025227	55027704	0.743056
GP6	chr19	55014526	55018667	55027612	55027693	0.743056
GP6	chr19	55014526	55018667	55027612	55027704	0.743056
GP6	chr19	55014526	55018667	55027693	55027704	0.743056
GP6	chr19	55014526	55025227	55027612	55027693	0.743056
GP6	chr19	55014526	55025227	55027612	55027704	0.743056
GP6	chr19	55014526	55025227	55027693	55027704	0.743056
GP6	chr19	55014526	55027612	55027693	55027704	0.743056
GP6	chr19	55014977	55015713	55018667	55025227	0.743056
GP6	chr19	55014977	55015713	55018667	55027612	0.743056
GP6	chr19	55014977	55015713	55018667	55027693	0.743056
GP6	chr19	55014977	55015713	55018667	55027704	0.743056
GP6	chr19	55014977	55015713	55025227	55027612	0.743056
GP6	chr19	55014977	55015713	55025227	55027693	0.743056
GP6	chr19	55014977	55015713	55025227	55027704	0.743056
GP6	chr19	55014977	55015713	55027612	55027693	0.743056
GP6	chr19	55014977	55015713	55027612	55027704	0.743056
GP6	chr19	55014977	55015713	55027693	55027704	0.743056
GP6	chr19	55014977	55018667	55025227	55027612	0.743056
GP6	chr19	55014977	55018667	55025227	55027693	0.743056
GP6	chr19	55014977	55018667	55025227	55027704	0.743056
GP6	chr19	55014977	55018667	55027612	55027693	0.743056
GP6	chr19	55014977	55018667	55027612	55027704	0.743056
GP6	chr19	55014977	55018667	55027693	55027704	0.743056
GP6	chr19	55014977	55025227	55027612	55027693	0.743056
GP6	chr19	55014977	55025227	55027693	55027704	0.743056
GP6	chr19	55014977	55027612	55027693	55027704	0.743056
GP6	chr19	55015713	55018667	55025227	55027612	0.743056
GP6	chr19	55015713	55018667	55025227	55027693	0.743056
GP6	chr19	55015713	55018667	55025227	55027704	0.743056
GP6	chr19	55015713	55018667	55027612	55027693	0.743056
GP6	chr19	55015713	55018667	55027612	55027704	0.743056
GP6	chr19	55015713	55018667	55027693	55027704	0.743056
GP6	chr19	55015713	55025227	55027612	55027693	0.743056
GP6	chr19	55015713	55025227	55027612	55027704	0.743056
GP6	chr19	55015713	55025227	55027693	55027704	0.743056
GP6	chr19	55015713	55027612	55027693	55027704	0.743056
GP6	chr19	55018667	55025227	55027612	55027693	0.743056
GP6	chr19	55018667	55025227	55027612	55027704	0.743056
GP6	chr19	55018667	55025227	55027693	55027704	0.743056
GP6	chr19	55018667	55027612	55027693	55027704	0.743056
GP6	chr19	55025227	55027612	55027693	55027704	0.743056
PIKFYVE	chr2	208320275	208325606	208325795	208347983	0.743056
PIKFYVE	chr2	208320275	208325606	208325804	208347983	0.743056
PIKFYVE	chr2	208320275	208325606	208345103	208347983	0.743056
PIKFYVE	chr2	208320275	208325606	208347983	208350046	0.743056
PIKFYVE	chr2	208320275	208325606	208347983	208350862	0.743056
PIKFYVE	chr2	208320275	208325795	208325804	208347983	0.743056
PIKFYVE	chr2	208320275	208325795	208345103	208347983	0.743056
PIKFYVE	chr2	208320275	208325795	208347983	208350046	0.743056
PIKFYVE	chr2	208320275	208325795	208347983	208350862	0.743056
PIKFYVE	chr2	208320275	208325804	208345103	208347983	0.743056
PIKFYVE	chr2	208320275	208325804	208347983	208350046	0.743056
PIKFYVE	chr2	208320275	208325804	208347983	208350862	0.743056
PIKFYVE	chr2	208320275	208345103	208347983	208350046	0.743056
PIKFYVE	chr2	208320275	208345103	208347983	208350862	0.743056
PIKFYVE	chr2	208320275	208347983	208350046	208350862	0.743056
PIKFYVE	chr2	208325606	208325795	208325804	208347983	0.743056
PIKFYVE	chr2	208325606	208325795	208345103	208347983	0.743056
PIKFYVE	chr2	208325606	208325795	208347983	208350046	0.743056
PIKFYVE	chr2	208325606	208325795	208347983	208350862	0.743056
PIKFYVE	chr2	208325606	208325804	208345103	208347983	0.743056
PIKFYVE	chr2	208325606	208325804	208347983	208350046	0.743056
PIKFYVE	chr2	208325606	208325804	208347983	208350862	0.743056
PIKFYVE	chr2	208325606	208345103	208347983	208350046	0.743056
PIKFYVE	chr2	208325606	208345103	208347983	208350862	0.743056
PIKFYVE	chr2	208325606	208347983	208350046	208350862	0.743056
PIKFYVE	chr2	208325795	208325804	208345103	208347983	0.743056
PIKFYVE	chr2	208325795	208325804	208347983	208350046	0.743056
PIKFYVE	chr2	208325795	208325804	208347983	208350862	0.743056
PIKFYVE	chr2	208325795	208345103	208347983	208350046	0.743056
PIKFYVE	chr2	208325795	208345103	208347983	208350862	0.743056
PIKFYVE	chr2	208325795	208347983	208350046	208350862	0.743056
PIKFYVE	chr2	208325804	208345103	208347983	208350046	0.743056
PIKFYVE	chr2	208325804	208345103	208347983	208350862	0.743056
PIKFYVE	chr2	208325804	208347983	208350046	208350862	0.743056
PIKFYVE	chr2	208345103	208347983	208350046	208350862	0.743056
SYNE2	chr14	64024977	64027560	64030031	64052737	0.743056
SYNE2	chr14	64024977	64027560	64030031	64055956	0.743056
SYNE2	chr14	64024977	64027560	64030031	64056125	0.743056
SYNE2	chr14	64024977	64027560	64031212	64052737	0.743056
SYNE2	chr14	64024977	64027560	64031212	64055956	0.743056
SYNE2	chr14	64024977	64027560	64031212	64056125	0.743056
SYNE2	chr14	64024977	64027560	64031319	64052737	0.743056
SYNE2	chr14	64024977	64027560	64031319	64055956	0.743056
SYNE2	chr14	64024977	64027560	64031319	64056125	0.743056
SYNE2	chr14	64024977	64027560	64052317	64052737	0.743056
SYNE2	chr14	64024977	64027560	64052317	64055956	0.743056
SYNE2	chr14	64024977	64027560	64052317	64056125	0.743056
SYNE2	chr14	64024977	64027560	64052737	64055956	0.743056
SYNE2	chr14	64024977	64027560	64052737	64056125	0.743056
SYNE2	chr14	64024977	64027560	64055956	64056125	0.743056
SYNE2	chr14	64024977	64030031	64031212	64052737	0.743056
SYNE2	chr14	64024977	64030031	64031212	64055956	0.743056
SYNE2	chr14	64024977	64030031	64031212	64056125	0.743056
SYNE2	chr14	64024977	64030031	64031319	64052737	0.743056
SYNE2	chr14	64024977	64030031	64031319	64055956	0.743056
SYNE2	chr14	64024977	64030031	64031319	64056125	0.743056
SYNE2	chr14	64024977	64030031	64052317	64052737	0.743056
SYNE2	chr14	64024977	64030031	64052317	64055956	0.743056
SYNE2	chr14	64024977	64030031	64052317	64056125	0.743056
SYNE2	chr14	64024977	64030031	64052737	64055956	0.743056
SYNE2	chr14	64024977	64030031	64052737	64056125	0.743056
SYNE2	chr14	64024977	64030031	64055956	64056125	0.743056
SYNE2	chr14	64024977	64031212	64031319	64052737	0.743056
SYNE2	chr14	64024977	64031212	64031319	64055956	0.743056
SYNE2	chr14	64024977	64031212	64031319	64056125	0.743056
SYNE2	chr14	64024977	64031212	64052317	64052737	0.743056
SYNE2	chr14	64024977	64031212	64052317	64055956	0.743056
SYNE2	chr14	64024977	64031212	64052317	64056125	0.743056
SYNE2	chr14	64024977	64031212	64052737	64055956	0.743056
SYNE2	chr14	64024977	64031212	64052737	64056125	0.743056
SYNE2	chr14	64024977	64031212	64055956	64056125	0.743056
SYNE2	chr14	64024977	64031319	64052317	64052737	0.743056
SYNE2	chr14	64024977	64031319	64052317	64055956	0.743056
SYNE2	chr14	64024977	64031319	64052317	64056125	0.743056
SYNE2	chr14	64024977	64031319	64052737	64055956	0.743056
SYNE2	chr14	64024977	64031319	64052737	64056125	0.743056
SYNE2	chr14	64024977	64031319	64055956	64056125	0.743056
SYNE2	chr14	64024977	64052317	64052737	64055956	0.743056
SYNE2	chr14	64024977	64052317	64052737	64056125	0.743056
SYNE2	chr14	64024977	64052317	64055956	64056125	0.743056
SYNE2	chr14	64024977	64052737	64055956	64056125	0.743056
SYNE2	chr14	64027560	64030031	64031212	64052737	0.743056
SYNE2	chr14	64027560	64030031	64031212	64055956	0.743056
SYNE2	chr14	64027560	64030031	64031212	64056125	0.743056
SYNE2	chr14	64027560	64030031	64031319	64052737	0.743056
SYNE2	chr14	64027560	64030031	64031319	64055956	0.743056
SYNE2	chr14	64027560	64030031	64031319	64056125	0.743056
SYNE2	chr14	64027560	64030031	64052317	64052737	0.743056
SYNE2	chr14	64027560	64030031	64052317	64055956	0.743056
SYNE2	chr14	64027560	64030031	64052317	64056125	0.743056
SYNE2	chr14	64027560	64030031	64052737	64055956	0.743056
SYNE2	chr14	64027560	64030031	64052737	64056125	0.743056
SYNE2	chr14	64027560	64030031	64055956	64056125	0.743056
SYNE2	chr14	64027560	64031212	64031319	64052737	0.743056
SYNE2	chr14	64027560	64031212	64031319	64055956	0.743056
SYNE2	chr14	64027560	64031212	64031319	64056125	0.743056
SYNE2	chr14	64027560	64031212	64052317	64052737	0.743056
SYNE2	chr14	64027560	64031212	64052317	64055956	0.743056
SYNE2	chr14	64027560	64031212	64052317	64056125	0.743056
SYNE2	chr14	64027560	64031212	64052737	64055956	0.743056
SYNE2	chr14	64027560	64031212	64052737	64056125	0.743056
SYNE2	chr14	64027560	64031212	64055956	64056125	0.743056
SYNE2	chr14	64027560	64031319	64052317	64052737	0.743056
SYNE2	chr14	64027560	64031319	64052317	64055956	0.743056
SYNE2	chr14	64027560	64031319	64052317	64056125	0.743056
SYNE2	chr14	64027560	64031319	64052737	64055956	0.743056
SYNE2	chr14	64027560	64031319	64052737	64056125	0.743056
SYNE2	chr14	64027560	64031319	64055956	64056125	0.743056
SYNE2	chr14	64027560	64052317	64052737	64055956	0.743056
SYNE2	chr14	64027560	64052317	64052737	64056125	0.743056
SYNE2	chr14	64027560	64052317	64055956	64056125	0.743056
SYNE2	chr14	64027560	64052737	64055956	64056125	0.743056
SYNE2	chr14	64030031	64031212	64031319	64052737	0.743056
SYNE2	chr14	64030031	64031212	64031319	64055956	0.743056
SYNE2	chr14	64030031	64031212	64031319	64056125	0.743056
SYNE2	chr14	64030031	64031212	64052317	64052737	0.743056
SYNE2	chr14	64030031	64031212	64052317	64055956	0.743056
SYNE2	chr14	64030031	64031212	64052317	64056125	0.743056
SYNE2	chr14	64030031	64031212	64052737	64055956	0.743056
SYNE2	chr14	64030031	64031212	64052737	64056125	0.743056
SYNE2	chr14	64030031	64031212	64055956	64056125	0.743056
SYNE2	chr14	64030031	64031319	64052317	64052737	0.743056
SYNE2	chr14	64030031	64031319	64052317	64055956	0.743056
SYNE2	chr14	64030031	64031319	64052317	64056125	0.743056
SYNE2	chr14	64030031	64031319	64052737	64055956	0.743056
SYNE2	chr14	64030031	64031319	64052737	64056125	0.743056
SYNE2	chr14	64030031	64031319	64055956	64056125	0.743056
SYNE2	chr14	64030031	64052317	64052737	64055956	0.743056
SYNE2	chr14	64030031	64052317	64052737	64056125	0.743056
SYNE2	chr14	64030031	64052317	64055956	64056125	0.743056
SYNE2	chr14	64030031	64052737	64055956	64056125	0.743056
SYNE2	chr14	64031212	64031319	64052317	64052737	0.743056
SYNE2	chr14	64031212	64031319	64052317	64055956	0.743056
SYNE2	chr14	64031212	64031319	64052317	64056125	0.743056
SYNE2	chr14	64031212	64031319	64052737	64055956	0.743056
SYNE2	chr14	64031212	64031319	64052737	64056125	0.743056
SYNE2	chr14	64031212	64031319	64055956	64056125	0.743056
SYNE2	chr14	64031212	64052317	64052737	64055956	0.743056
SYNE2	chr14	64031212	64052317	64052737	64056125	0.743056
SYNE2	chr14	64031212	64052317	64055956	64056125	0.743056
SYNE2	chr14	64031212	64052737	64055956	64056125	0.743056
SYNE2	chr14	64031319	64052317	64052737	64055956	0.743056
SYNE2	chr14	64031319	64052317	64052737	64056125	0.743056
SYNE2	chr14	64031319	64052317	64055956	64056125	0.743056
SYNE2	chr14	64031319	64052737	64055956	64056125	0.743056
SYNE2	chr14	64052317	64052737	64055956	64056125	0.743056
ZNF469	chr16	88428539	88428568	88429246	88433131	0.743056
ZNF469	chr16	88428568	88430992	88431038	88431889	0.743056
AGRN	chr1	1041950	1046551	1047614	1051820	0.736111
GP6	chr19	55014129	55014228	55014526	55025227	0.736111
GP6	chr19	55014129	55014228	55014526	55027612	0.736111
GP6	chr19	55014129	55014228	55014526	55027693	0.736111
GP6	chr19	55014129	55014228	55014526	55027704	0.736111
GP6	chr19	55014129	55014228	55014977	55025227	0.736111
GP6	chr19	55014129	55014228	55014977	55027612	0.736111
GP6	chr19	55014129	55014228	55014977	55027693	0.736111
GP6	chr19	55014129	55014228	55014977	55027704	0.736111
GP6	chr19	55014129	55014228	55015713	55025227	0.736111
GP6	chr19	55014129	55014228	55015713	55027612	0.736111
GP6	chr19	55014129	55014228	55015713	55027693	0.736111
GP6	chr19	55014129	55014228	55015713	55027704	0.736111
GP6	chr19	55014129	55014228	55018667	55025227	0.736111
GP6	chr19	55014129	55014228	55018667	55027612	0.736111
GP6	chr19	55014129	55014228	55018667	55027693	0.736111
GP6	chr19	55014129	55014228	55018667	55027704	0.736111
GP6	chr19	55014129	55014228	55025227	55027612	0.736111
GP6	chr19	55014129	55014228	55025227	55027693	0.736111
GP6	chr19	55014129	55014228	55025227	55027704	0.736111
GP6	chr19	55014129	55014228	55027612	55027693	0.736111
GP6	chr19	55014129	55014228	55027612	55027704	0.736111
GP6	chr19	55014129	55014228	55027693	55027704	0.736111
GP6	chr19	55014129	55014526	55014977	55025227	0.736111
GP6	chr19	55014129	55014526	55014977	55027612	0.736111
GP6	chr19	55014129	55014526	55014977	55027693	0.736111
GP6	chr19	55014129	55014526	55014977	55027704	0.736111
GP6	chr19	55014129	55014526	55015713	55025227	0.736111
GP6	chr19	55014129	55014526	55015713	55027612	0.736111
GP6	chr19	55014129	55014526	55015713	55027693	0.736111
GP6	chr19	55014129	55014526	55015713	55027704	0.736111
GP6	chr19	55014129	55014526	55018667	55025227	0.736111
GP6	chr19	55014129	55014526	55018667	55027612	0.736111
GP6	chr19	55014129	55014526	55018667	55027693	0.736111
GP6	chr19	55014129	55014526	55018667	55027704	0.736111
GP6	chr19	55014129	55014526	55025227	55027612	0.736111
GP6	chr19	55014129	55014526	55025227	55027693	0.736111
GP6	chr19	55014129	55014526	55025227	55027704	0.736111
GP6	chr19	55014129	55014526	55027612	55027693	0.736111
GP6	chr19	55014129	55014526	55027612	55027704	0.736111
GP6	chr19	55014129	55014526	55027693	55027704	0.736111
GP6	chr19	55014129	55014977	55015713	55025227	0.736111
GP6	chr19	55014129	55014977	55015713	55027612	0.736111
GP6	chr19	55014129	55014977	55015713	55027693	0.736111
GP6	chr19	55014129	55014977	55015713	55027704	0.736111
GP6	chr19	55014129	55014977	55018667	55025227	0.736111
GP6	chr19	55014129	55014977	55018667	55027612	0.736111
GP6	chr19	55014129	55014977	55018667	55027693	0.736111
GP6	chr19	55014129	55014977	55018667	55027704	0.736111
GP6	chr19	55014129	55014977	55025227	55027612	0.736111
GP6	chr19	55014129	55014977	55025227	55027693	0.736111
GP6	chr19	55014129	55014977	55025227	55027704	0.736111
GP6	chr19	55014129	55014977	55027612	55027693	0.736111
GP6	chr19	55014129	55014977	55027612	55027704	0.736111
GP6	chr19	55014129	55014977	55027693	55027704	0.736111
GP6	chr19	55014129	55015713	55018667	55025227	0.736111
GP6	chr19	55014129	55015713	55018667	55027612	0.736111
GP6	chr19	55014129	55015713	55018667	55027693	0.736111
GP6	chr19	55014129	55015713	55018667	55027704	0.736111
GP6	chr19	55014129	55015713	55025227	55027612	0.736111
GP6	chr19	55014129	55015713	55025227	55027693	0.736111
GP6	chr19	55014129	55015713	55025227	55027704	0.736111
GP6	chr19	55014129	55015713	55027612	55027693	0.736111
GP6	chr19	55014129	55015713	55027612	55027704	0.736111
GP6	chr19	55014129	55015713	55027693	55027704	0.736111
GP6	chr19	55014129	55018667	55025227	55027612	0.736111
GP6	chr19	55014129	55018667	55025227	55027693	0.736111
GP6	chr19	55014129	55018667	55025227	55027704	0.736111
GP6	chr19	55014129	55018667	55027612	55027693	0.736111
GP6	chr19	55014129	55018667	55027612	55027704	0.736111
GP6	chr19	55014129	55018667	55027693	55027704	0.736111
GP6	chr19	55014129	55025227	55027612	55027693	0.736111
GP6	chr19	55014129	55025227	55027612	55027704	0.736111
GP6	chr19	55014129	55025227	55027693	55027704	0.736111
GP6	chr19	55014129	55027612	55027693	55027704	0.736111
ZNF469	chr16	88428539	88428568	88429246	88431813	0.736111
ZNF469	chr16	88428539	88428568	88431813	88433131	0.736111
ZNF469	chr16	88428539	88429246	88431813	88433131	0.736111
ZNF469	chr16	88428568	88429246	88431813	88433131	0.736111
SLCO1B3	chr12	20858546	20861014	20862826	20883477	0.722222
SLCO1B3	chr12	20858546	20861014	20862826	20901435	0.722222
SLCO1B3	chr12	20858546	20861014	20883477	20901435	0.722222
SLCO1B3	chr12	20858546	20862826	20883477	20901435	0.722222
SLCO1B3	chr12	20861014	20862826	20883477	20901435	0.722222
ZNF469	chr16	88428539	88428568	88431889	88433131	0.722222
ZNF469	chr16	88428539	88429246	88431889	88433131	0.722222
ZNF469	chr16	88428539	88431813	88431889	88433131	0.722222
ZNF469	chr16	88428568	88429246	88431889	88433131	0.722222
ZNF469	chr16	88429246	88431813	88431889	88433131	0.722222
COL17A1	chr10	104036641	104039114	104039458	104041495	0.715278
PCNT	chr21	46357148	46363881	46366902	46367087	0.715278
ZNF469	chr16	88428539	88428568	88431813	88431889	0.715278
ZNF469	chr16	88428539	88429246	88431813	88431889	0.715278
ZNF469	chr16	88428568	88429246	88431813	88431889	0.715278
ZNF469	chr16	88428568	88431813	88431889	88433131	0.715278
ZNF469	chr16	88431038	88431813	88431889	88433131	0.715278
COL17A1	chr10	104036641	104039114	104039458	104057158	0.708333
COL17A1	chr10	104036641	104039114	104041495	104057158	0.708333
COL17A1	chr10	104036641	104039458	104041495	104057158	0.708333
COL17A1	chr10	104039114	104039458	104041495	104057158	0.708333
ZNF469	chr16	88430992	88431038	88431889	88433131	0.701389
ZNF469	chr16	88428539	88428568	88431038	88433131	0.694444
ZNF469	chr16	88428539	88429246	88431038	88433131	0.694444
ZNF469	chr16	88428539	88431038	88431813	88433131	0.694444
ZNF469	chr16	88428539	88431038	88431889	88433131	0.694444
ZNF469	chr16	88428568	88429246	88431038	88433131	0.694444
ZNF469	chr16	88429246	88431038	88431813	88433131	0.694444
ZNF469	chr16	88430992	88431038	88431813	88433131	0.694444
NEB	chr2	151671058	151674563	151679984	151717467	0.6875
ZNF469	chr16	88428539	88428568	88431038	88431813	0.6875
ZNF469	chr16	88428539	88429246	88431038	88431813	0.6875
ZNF469	chr16	88428539	88430992	88431889	88433131	0.6875
ZNF469	chr16	88428568	88429246	88431038	88431813	0.6875
ZNF469	chr16	88428568	88431038	88431813	88433131	0.6875
ZNF469	chr16	88429246	88431038	88431889	88433131	0.6875
ZNF469	chr16	88430992	88431038	88431813	88431889	0.6875
NOTCH3	chr19	15162570	15167246	15174241	15192033	0.680556
ZNF469	chr16	88428539	88428568	88430992	88433131	0.680556
ZNF469	chr16	88428539	88429246	88430992	88433131	0.680556
ZNF469	chr16	88428539	88430992	88431813	88433131	0.680556
ZNF469	chr16	88428539	88431038	88431813	88431889	0.680556
ZNF469	chr16	88428568	88429246	88430992	88433131	0.680556
ZNF469	chr16	88428568	88431038	88431889	88433131	0.680556
ZNF469	chr16	88429246	88430992	88431813	88433131	0.680556
ZNF469	chr16	88429246	88430992	88431889	88433131	0.680556
ZNF469	chr16	88429246	88431038	88431813	88431889	0.680556
KCNJ5	chr11	128911444	128912083	128912107	128912117	0.673611
KNL1	chr15	40606445	40611486	40621642	40622992	0.673611
PCNT	chr21	46357148	46363881	46366579	46366902	0.673611
PCNT	chr21	46357148	46363881	46366579	46367087	0.673611
PCNT	chr21	46357148	46366579	46366902	46367087	0.673611
PCNT	chr21	46363881	46366579	46366902	46367087	0.673611
ZNF469	chr16	88428539	88428568	88430992	88431813	0.673611
ZNF469	chr16	88428539	88429246	88430992	88431813	0.673611
ZNF469	chr16	88428539	88430992	88431038	88433131	0.673611
ZNF469	chr16	88428539	88430992	88431813	88431889	0.673611
ZNF469	chr16	88428568	88429246	88430992	88431813	0.673611
ZNF469	chr16	88428568	88430992	88431813	88433131	0.673611
ZNF469	chr16	88428568	88430992	88431889	88433131	0.673611
ZNF469	chr16	88428568	88431038	88431813	88431889	0.673611
ZNF469	chr16	88429246	88430992	88431813	88431889	0.673611
ZNF469	chr16	88428568	88430992	88431813	88431889	0.666667
ZNF469	chr16	88429246	88430992	88431038	88433131	0.666667
CLCNKB	chr1	16046629	16048038	16048499	16053701	0.659722
CLCNKB	chr1	16046629	16048038	16049824	16053701	0.659722
COL6A5	chr3	130405647	130406272	130415648	130443551	0.659722
COL6A5	chr3	130405647	130406272	130415648	130455490	0.659722
COL6A5	chr3	130405647	130406272	130443551	130455490	0.659722
COL6A5	chr3	130405647	130415648	130443551	130455490	0.659722
COL6A5	chr3	130406272	130415648	130443551	130455490	0.659722
NAV2	chr11	19933954	20077566	20077995	20080158	0.659722
ZNF469	chr16	88428539	88430992	88431038	88431813	0.659722
ZNF469	chr16	88428568	88430992	88431038	88433131	0.659722
ZNF469	chr16	88429246	88430992	88431038	88431813	0.659722
CLCNKB	chr1	16046629	16048038	16048499	16049824	0.652778
CLCNKB	chr1	16046629	16048499	16049824	16053701	0.652778
CLCNKB	chr1	16048038	16048499	16049824	16053701	0.652778
NOTCH3	chr19	15162570	15167246	15174241	15181626	0.652778
NOTCH3	chr19	15162570	15167246	15181626	15192033	0.652778
NOTCH3	chr19	15162570	15174241	15181626	15192033	0.652778
NOTCH3	chr19	15167246	15174241	15181626	15192033	0.652778
ZNF469	chr16	88428568	88430992	88431038	88431813	0.652778
CLCNKB	chr1	16046629	16048038	16048568	16048569	0.645833
CLCNKB	chr1	16046629	16048038	16048568	16049824	0.645833
CLCNKB	chr1	16046629	16048038	16048568	16053701	0.645833
CLCNKB	chr1	16046629	16048038	16048569	16049824	0.645833
CLCNKB	chr1	16046629	16048038	16048569	16053701	0.645833
CLCNKB	chr1	16046629	16048568	16048569	16049824	0.645833
CLCNKB	chr1	16046629	16048568	16048569	16053701	0.645833
CLCNKB	chr1	16046629	16048568	16049824	16053701	0.645833
CLCNKB	chr1	16046629	16048569	16049824	16053701	0.645833
MUC2	chr11	1083155	1085297	1086825	1090036	0.645833
CLCNKB	chr1	16046629	16048038	16048499	16048568	0.638889
CLCNKB	chr1	16046629	16048038	16048499	16048569	0.638889
CLCNKB	chr1	16046629	16048499	16048568	16048569	0.638889
CLCNKB	chr1	16046629	16048499	16048568	16049824	0.638889
CLCNKB	chr1	16046629	16048499	16048568	16053701	0.638889
CLCNKB	chr1	16046629	16048499	16048569	16049824	0.638889
CLCNKB	chr1	16046629	16048499	16048569	16053701	0.638889
CLCNKB	chr1	16048038	16048499	16048568	16048569	0.638889
CLCNKB	chr1	16048038	16048499	16048568	16049824	0.638889
CLCNKB	chr1	16048038	16048499	16048568	16053701	0.638889
CLCNKB	chr1	16048038	16048499	16048569	16049824	0.638889
CLCNKB	chr1	16048038	16048499	16048569	16053701	0.638889
CLCNKB	chr1	16048499	16048568	16048569	16049824	0.638889
CLCNKB	chr1	16048499	16048568	16048569	16053701	0.638889
CLCNKB	chr1	16048499	16048568	16049824	16053701	0.638889
CLCNKB	chr1	16048499	16048569	16049824	16053701	0.638889
MUC2	chr11	1075747	1083155	1085297	1086825	0.638889
MUC2	chr11	1075747	1083155	1085297	1090036	0.638889
MUC2	chr11	1075747	1083155	1086825	1090036	0.638889
MUC2	chr11	1075747	1085297	1086825	1090036	0.638889
CLCNKB	chr1	16046629	16048038	16049696	16049824	0.631944
CLCNKB	chr1	16046629	16048038	16049696	16053701	0.631944
CLCNKB	chr1	16046629	16049696	16049824	16053701	0.631944
COL6A5	chr3	130405647	130406272	130415648	130468973	0.631944
COL6A5	chr3	130415648	130443551	130455490	130468973	0.631944
MUC2	chr11	1083155	1083761	1085297	1086825	0.631944
MUC2	chr11	1083155	1083761	1085297	1090036	0.631944
MUC2	chr11	1083155	1083761	1086825	1090036	0.631944
MUC2	chr11	1083761	1085297	1086825	1090036	0.631944
NAV2	chr11	19933954	20077566	20077995	20103368	0.631944
NAV2	chr11	19933954	20077566	20080158	20103368	0.631944
NAV2	chr11	19933954	20077995	20080158	20103368	0.631944
CLCNKB	chr1	16046629	16048038	16048499	16049696	0.625
CLCNKB	chr1	16046629	16048038	16048568	16049696	0.625
CLCNKB	chr1	16046629	16048038	16048569	16049696	0.625
CLCNKB	chr1	16046629	16048499	16049696	16049824	0.625
CLCNKB	chr1	16046629	16048499	16049696	16053701	0.625
CLCNKB	chr1	16046629	16048568	16048569	16049696	0.625
CLCNKB	chr1	16046629	16048568	16049696	16049824	0.625
CLCNKB	chr1	16046629	16048568	16049696	16053701	0.625
CLCNKB	chr1	16046629	16048569	16049696	16049824	0.625
CLCNKB	chr1	16046629	16048569	16049696	16053701	0.625
CLCNKB	chr1	16048038	16048499	16049696	16049824	0.625
CLCNKB	chr1	16048038	16048499	16049696	16053701	0.625
CLCNKB	chr1	16048499	16049696	16049824	16053701	0.625
COL6A5	chr3	130405647	130406272	130443551	130468973	0.625
COL6A5	chr3	130405647	130406272	130455490	130468973	0.625
COL6A5	chr3	130405647	130415648	130443551	130468973	0.625
COL6A5	chr3	130405647	130415648	130455490	130468973	0.625
COL6A5	chr3	130405647	130443551	130455490	130468973	0.625
COL6A5	chr3	130406272	130415648	130443551	130468973	0.625
COL6A5	chr3	130406272	130415648	130455490	130468973	0.625
COL6A5	chr3	130406272	130443551	130455490	130468973	0.625
MUC2	chr11	1075747	1083155	1083761	1085297	0.625
MUC2	chr11	1075747	1083155	1083761	1086825	0.625
MUC2	chr11	1075747	1083155	1083761	1090036	0.625
MUC2	chr11	1075747	1083761	1085297	1086825	0.625
MUC2	chr11	1075747	1083761	1085297	1090036	0.625
MUC2	chr11	1075747	1083761	1086825	1090036	0.625
C19orf12	chr19	29699615	29699751	29701026	29701831	0.618056
C19orf12	chr19	29699615	29699751	29701026	29702814	0.618056
C19orf12	chr19	29699615	29699751	29701831	29702814	0.618056
C19orf12	chr19	29699615	29701026	29701831	29702814	0.618056
C19orf12	chr19	29699751	29701026	29701831	29702814	0.618056
CLCNKB	chr1	16046629	16048499	16048568	16049696	0.618056
CLCNKB	chr1	16046629	16048499	16048569	16049696	0.618056
CLCNKB	chr1	16048038	16048499	16048568	16049696	0.618056
CLCNKB	chr1	16048038	16048499	16048569	16049696	0.618056
CLCNKB	chr1	16048499	16048568	16048569	16049696	0.618056
CLCNKB	chr1	16048499	16048568	16049696	16049824	0.618056
CLCNKB	chr1	16048499	16048568	16049696	16053701	0.618056
CLCNKB	chr1	16048499	16048569	16049696	16049824	0.618056
CLCNKB	chr1	16048499	16048569	16049696	16053701	0.618056
COL6A4P2	chr3	130228075	130234604	130250974	130269747	0.618056
COL6A4P2	chr3	130228075	130234604	130250974	130269794	0.618056
COL6A4P2	chr3	130228075	130234604	130250974	130271570	0.618056
COL6A4P2	chr3	130228075	130234604	130269747	130269794	0.618056
COL6A4P2	chr3	130228075	130234604	130269747	130271570	0.618056
COL6A4P2	chr3	130228075	130234604	130269794	130271570	0.618056
COL6A4P2	chr3	130228075	130250974	130269747	130269794	0.618056
COL6A4P2	chr3	130228075	130250974	130269747	130271570	0.618056
COL6A4P2	chr3	130228075	130250974	130269794	130271570	0.618056
COL6A4P2	chr3	130228075	130269747	130269794	130271570	0.618056
COL6A4P2	chr3	130234604	130250974	130269747	130269794	0.618056
COL6A4P2	chr3	130234604	130250974	130269747	130271570	0.618056
COL6A4P2	chr3	130234604	130250974	130269794	130271570	0.618056
COL6A4P2	chr3	130234604	130269747	130269794	130271570	0.618056
COL6A4P2	chr3	130250974	130269747	130269794	130271570	0.618056
EARS2	chr16	23525363	23529902	23535240	23552180	0.618056
COL17A1	chr10	104036641	104039114	104039458	104050642	0.611111
COL17A1	chr10	104036641	104039114	104041495	104050642	0.611111
COL17A1	chr10	104036641	104039114	104050642	104057158	0.611111
COL17A1	chr10	104036641	104039458	104041495	104050642	0.611111
COL17A1	chr10	104036641	104039458	104050642	104057158	0.611111
COL17A1	chr10	104036641	104041495	104050642	104057158	0.611111
COL17A1	chr10	104039114	104039458	104041495	104050642	0.611111
COL17A1	chr10	104039114	104039458	104050642	104057158	0.611111
COL17A1	chr10	104039114	104041495	104050642	104057158	0.611111
COL17A1	chr10	104039458	104041495	104050642	104057158	0.611111
TCTE1	chr6	44280214	44282428	44286012	44287722	0.611111
ACSF3	chr16	89100732	89101023	89101035	89101050	0.604167
CDSN	chr6	31116036	31117187	31117423	31117492	0.604167
ACSF3	chr16	89100686	89100732	89101023	89101035	0.597222
ACSF3	chr16	89100686	89100732	89101023	89101050	0.597222
ACSF3	chr16	89100686	89100732	89101035	89101050	0.597222
ACSF3	chr16	89100686	89101023	89101035	89101050	0.597222
ACSF3	chr16	89100732	89100987	89100996	89101023	0.597222
ACSF3	chr16	89100732	89100987	89100996	89101035	0.597222
ACSF3	chr16	89100732	89100987	89100996	89101050	0.597222
ACSF3	chr16	89100732	89100987	89101023	89101035	0.597222
ACSF3	chr16	89100732	89100987	89101023	89101050	0.597222
ACSF3	chr16	89100732	89100987	89101035	89101050	0.597222
ACSF3	chr16	89100732	89100996	89101023	89101035	0.597222
ACSF3	chr16	89100732	89100996	89101023	89101050	0.597222
ACSF3	chr16	89100732	89100996	89101035	89101050	0.597222
ACSF3	chr16	89100987	89100996	89101023	89101035	0.597222
ACSF3	chr16	89100987	89100996	89101023	89101050	0.597222
ACSF3	chr16	89100987	89100996	89101035	89101050	0.597222
ACSF3	chr16	89100987	89101023	89101035	89101050	0.597222
ACSF3	chr16	89100996	89101023	89101035	89101050	0.597222
SLC11A2	chr12	50979959	50987294	51009122	51026381	0.597222
ACSF3	chr16	89100686	89100732	89100987	89100996	0.590278
ACSF3	chr16	89100686	89100732	89100987	89101023	0.590278
ACSF3	chr16	89100686	89100732	89100987	89101035	0.590278
ACSF3	chr16	89100686	89100732	89100987	89101050	0.590278
ACSF3	chr16	89100686	89100732	89100996	89101023	0.590278
ACSF3	chr16	89100686	89100732	89100996	89101035	0.590278
ACSF3	chr16	89100686	89100732	89100996	89101050	0.590278
ACSF3	chr16	89100686	89100987	89100996	89101023	0.590278
ACSF3	chr16	89100686	89100987	89100996	89101035	0.590278
ACSF3	chr16	89100686	89100987	89100996	89101050	0.590278
ACSF3	chr16	89100686	89100987	89101023	89101035	0.590278
ACSF3	chr16	89100686	89100987	89101023	89101050	0.590278
ACSF3	chr16	89100686	89100987	89101035	89101050	0.590278
ACSF3	chr16	89100686	89100996	89101023	89101035	0.590278
ACSF3	chr16	89100686	89100996	89101023	89101050	0.590278
ACSF3	chr16	89100686	89100996	89101035	89101050	0.590278
KCNJ5	chr11	128911444	128912083	128912107	128916399	0.583333
KCNJ5	chr11	128911444	128912083	128912117	128916399	0.583333
KCNJ5	chr11	128911444	128912107	128912117	128916399	0.583333
KCNJ5	chr11	128912083	128912107	128912117	128916399	0.583333
MRC1	chr10	17849710	17849727	17849736	17863686	0.583333
DNAAF2	chr14	49633668	49633965	49634652	49634964	0.569444
ACSF3	chr16	89100732	89101023	89101035	89114475	0.5625
ACSF3	chr16	89100732	89101023	89101050	89114475	0.5625
ACSF3	chr16	89100732	89101035	89101050	89114475	0.5625
ACSF3	chr16	89101023	89101035	89101050	89114475	0.5625
NOTCH3	chr19	15160960	15162570	15167246	15174241	0.5625
SLC29A3	chr10	71344299	71351651	71356184	71356185	0.5625
SLC29A3	chr10	71351651	71356184	71356185	71362188	0.5625
SLC6A18	chr5	1225498	1225511	1225572	1225573	0.5625
SLC6A18	chr5	1225498	1225511	1225572	1225588	0.5625
SLC6A18	chr5	1225498	1225511	1225573	1225588	0.5625
SLC6A18	chr5	1225498	1225572	1225573	1225588	0.5625
SLC6A18	chr5	1225511	1225572	1225573	1225588	0.5625
ACSF3	chr16	89100686	89100732	89101023	89114475	0.555556
ACSF3	chr16	89100686	89100732	89101035	89114475	0.555556
ACSF3	chr16	89100686	89100732	89101050	89114475	0.555556
ACSF3	chr16	89100686	89101023	89101035	89114475	0.555556
ACSF3	chr16	89100686	89101023	89101050	89114475	0.555556
ACSF3	chr16	89100686	89101035	89101050	89114475	0.555556
ACSF3	chr16	89100732	89100987	89100996	89114475	0.555556
ACSF3	chr16	89100732	89100987	89101023	89114475	0.555556
ACSF3	chr16	89100732	89100987	89101035	89114475	0.555556
ACSF3	chr16	89100732	89100987	89101050	89114475	0.555556
ACSF3	chr16	89100732	89100996	89101023	89114475	0.555556
ACSF3	chr16	89100732	89100996	89101035	89114475	0.555556
ACSF3	chr16	89100732	89100996	89101050	89114475	0.555556
ACSF3	chr16	89100987	89100996	89101023	89114475	0.555556
ACSF3	chr16	89100987	89100996	89101035	89114475	0.555556
ACSF3	chr16	89100987	89100996	89101050	89114475	0.555556
ACSF3	chr16	89100987	89101023	89101035	89114475	0.555556
ACSF3	chr16	89100987	89101023	89101050	89114475	0.555556
ACSF3	chr16	89100987	89101035	89101050	89114475	0.555556
ACSF3	chr16	89100996	89101023	89101035	89114475	0.555556
ACSF3	chr16	89100996	89101023	89101050	89114475	0.555556
ACSF3	chr16	89100996	89101035	89101050	89114475	0.555556
GAA	chr17	80097253	80104910	80105745	80105798	0.555556
GAA	chr17	80104910	80105745	80105798	80105870	0.555556
GAA	chr17	80104910	80105745	80105798	80108705	0.555556
GAA	chr17	80104910	80105745	80105798	80117606	0.555556
GAA	chr17	80104910	80105745	80108705	80117606	0.555556
GAA	chr17	80104910	80105798	80108705	80117606	0.555556
GAA	chr17	80105745	80105798	80108705	80117606	0.555556
MYH3	chr17	10630278	10638198	10639154	10639448	0.555556
MYH3	chr17	10630278	10638198	10639154	10639569	0.555556
MYH3	chr17	10630278	10638198	10639154	10640146	0.555556
MYH3	chr17	10630278	10638198	10639154	10641099	0.555556
MYH3	chr17	10630278	10638198	10639448	10639569	0.555556
MYH3	chr17	10630278	10638198	10639448	10640146	0.555556
MYH3	chr17	10630278	10638198	10639448	10641099	0.555556
MYH3	chr17	10630278	10638198	10639569	10640146	0.555556
MYH3	chr17	10630278	10638198	10639569	10641099	0.555556
MYH3	chr17	10630278	10638198	10640146	10641099	0.555556
MYH3	chr17	10630278	10639154	10639448	10639569	0.555556
MYH3	chr17	10630278	10639154	10639448	10640146	0.555556
MYH3	chr17	10630278	10639154	10639448	10641099	0.555556
MYH3	chr17	10630278	10639154	10639569	10640146	0.555556
MYH3	chr17	10630278	10639154	10639569	10641099	0.555556
MYH3	chr17	10630278	10639154	10640146	10641099	0.555556
MYH3	chr17	10630278	10639448	10639569	10640146	0.555556
MYH3	chr17	10630278	10639448	10639569	10641099	0.555556
MYH3	chr17	10630278	10639448	10640146	10641099	0.555556
MYH3	chr17	10630278	10639569	10640146	10641099	0.555556
MYH3	chr17	10638198	10639154	10639448	10639569	0.555556
MYH3	chr17	10638198	10639154	10639448	10640146	0.555556
MYH3	chr17	10638198	10639154	10639448	10641099	0.555556
MYH3	chr17	10638198	10639154	10639569	10640146	0.555556
MYH3	chr17	10638198	10639154	10639569	10641099	0.555556
MYH3	chr17	10638198	10639154	10640146	10641099	0.555556
MYH3	chr17	10638198	10639448	10639569	10640146	0.555556
MYH3	chr17	10638198	10639448	10639569	10641099	0.555556
MYH3	chr17	10638198	10639448	10640146	10641099	0.555556
MYH3	chr17	10638198	10639569	10640146	10641099	0.555556
MYH3	chr17	10639154	10639448	10639569	10640146	0.555556
MYH3	chr17	10639154	10639448	10639569	10641099	0.555556
MYH3	chr17	10639154	10639448	10640146	10641099	0.555556
MYH3	chr17	10639154	10639569	10640146	10641099	0.555556
MYH3	chr17	10639448	10639569	10640146	10641099	0.555556
ACSF3	chr16	89100686	89100732	89100987	89114475	0.548611
ACSF3	chr16	89100686	89100732	89100996	89114475	0.548611
ACSF3	chr16	89100686	89100987	89100996	89114475	0.548611
ACSF3	chr16	89100686	89100987	89101023	89114475	0.548611
ACSF3	chr16	89100686	89100987	89101035	89114475	0.548611
ACSF3	chr16	89100686	89100987	89101050	89114475	0.548611
ACSF3	chr16	89100686	89100996	89101023	89114475	0.548611
ACSF3	chr16	89100686	89100996	89101035	89114475	0.548611
ACSF3	chr16	89100686	89100996	89101050	89114475	0.548611
GAA	chr17	80097253	80104910	80105745	80105870	0.548611
GAA	chr17	80097253	80104910	80105745	80108705	0.548611
GAA	chr17	80097253	80104910	80105745	80117606	0.548611
GAA	chr17	80097253	80104910	80105798	80105870	0.548611
GAA	chr17	80097253	80104910	80105798	80108705	0.548611
GAA	chr17	80097253	80104910	80105798	80117606	0.548611
GAA	chr17	80097253	80104910	80108705	80117606	0.548611
GAA	chr17	80097253	80105745	80105798	80105870	0.548611
GAA	chr17	80097253	80105745	80105798	80108705	0.548611
GAA	chr17	80097253	80105745	80105798	80117606	0.548611
GAA	chr17	80097253	80105745	80108705	80117606	0.548611
GAA	chr17	80097253	80105798	80108705	80117606	0.548611
GAA	chr17	80104910	80105745	80105870	80108705	0.548611
GAA	chr17	80104910	80105745	80105870	80117606	0.548611
GAA	chr17	80104910	80105798	80105870	80108705	0.548611
GAA	chr17	80104910	80105798	80105870	80117606	0.548611
GAA	chr17	80104910	80105870	80108705	80117606	0.548611
GAA	chr17	80105745	80105798	80105870	80108705	0.548611
GAA	chr17	80105745	80105798	80105870	80117606	0.548611
GAA	chr17	80105745	80105870	80108705	80117606	0.548611
GAA	chr17	80105798	80105870	80108705	80117606	0.548611
MYH3	chr17	10630278	10632701	10638198	10639154	0.548611
MYH3	chr17	10630278	10632701	10638198	10639448	0.548611
MYH3	chr17	10630278	10632701	10638198	10639569	0.548611
MYH3	chr17	10630278	10632701	10638198	10640146	0.548611
MYH3	chr17	10630278	10632701	10638198	10641099	0.548611
MYH3	chr17	10630278	10632701	10639154	10639448	0.548611
MYH3	chr17	10630278	10632701	10639154	10639569	0.548611
MYH3	chr17	10630278	10632701	10639154	10640146	0.548611
MYH3	chr17	10630278	10632701	10639154	10641099	0.548611
MYH3	chr17	10630278	10632701	10639448	10639569	0.548611
MYH3	chr17	10630278	10632701	10639448	10640146	0.548611
MYH3	chr17	10630278	10632701	10639448	10641099	0.548611
MYH3	chr17	10630278	10632701	10639569	10640146	0.548611
MYH3	chr17	10630278	10632701	10639569	10641099	0.548611
MYH3	chr17	10630278	10632701	10640146	10641099	0.548611
MYH3	chr17	10632701	10638198	10639154	10639448	0.548611
MYH3	chr17	10632701	10638198	10639154	10639569	0.548611
MYH3	chr17	10632701	10638198	10639154	10640146	0.548611
MYH3	chr17	10632701	10638198	10639154	10641099	0.548611
MYH3	chr17	10632701	10638198	10639448	10639569	0.548611
MYH3	chr17	10632701	10638198	10639448	10640146	0.548611
MYH3	chr17	10632701	10638198	10639448	10641099	0.548611
MYH3	chr17	10632701	10638198	10639569	10640146	0.548611
MYH3	chr17	10632701	10638198	10639569	10641099	0.548611
MYH3	chr17	10632701	10638198	10640146	10641099	0.548611
MYH3	chr17	10632701	10639154	10639448	10639569	0.548611
MYH3	chr17	10632701	10639154	10639448	10640146	0.548611
MYH3	chr17	10632701	10639154	10639448	10641099	0.548611
MYH3	chr17	10632701	10639154	10639569	10640146	0.548611
MYH3	chr17	10632701	10639154	10639569	10641099	0.548611
MYH3	chr17	10632701	10639154	10640146	10641099	0.548611
MYH3	chr17	10632701	10639448	10639569	10640146	0.548611
MYH3	chr17	10632701	10639448	10639569	10641099	0.548611
MYH3	chr17	10632701	10639448	10640146	10641099	0.548611
MYH3	chr17	10632701	10639569	10640146	10641099	0.548611
PCM1	chr8	17938873	17938874	17957406	17969751	0.548611
SLC29A3	chr10	71344299	71351651	71356184	71362188	0.548611
SLC29A3	chr10	71344299	71351651	71356185	71362188	0.548611
COL6A5	chr3	130397852	130415648	130443551	130455490	0.541667
COL6A5	chr3	130405647	130406145	130406272	130415648	0.541667
COL6A5	chr3	130405647	130406145	130406272	130443551	0.541667
COL6A5	chr3	130405647	130406145	130406272	130455490	0.541667
COL6A5	chr3	130405647	130406145	130415648	130443551	0.541667
COL6A5	chr3	130405647	130406145	130415648	130455490	0.541667
COL6A5	chr3	130405647	130406145	130443551	130455490	0.541667
COL6A5	chr3	130406145	130406272	130415648	130443551	0.541667
COL6A5	chr3	130406145	130406272	130415648	130455490	0.541667
COL6A5	chr3	130406145	130406272	130443551	130455490	0.541667
COL6A5	chr3	130406145	130415648	130443551	130455490	0.541667
GAA	chr17	80097253	80104910	80105870	80108705	0.541667
GAA	chr17	80097253	80104910	80105870	80117606	0.541667
GAA	chr17	80097253	80105745	80105870	80108705	0.541667
GAA	chr17	80097253	80105745	80105870	80117606	0.541667
GAA	chr17	80097253	80105798	80105870	80108705	0.541667
GAA	chr17	80097253	80105798	80105870	80117606	0.541667
GAA	chr17	80097253	80105870	80108705	80117606	0.541667
ZNF469	chr16	88428539	88428568	88429246	88429600	0.541667
ZNF469	chr16	88428539	88428568	88429600	88431889	0.541667
ZNF469	chr16	88428539	88429246	88429600	88431889	0.541667
ZNF469	chr16	88428568	88429246	88429600	88431889	0.541667
APOL1	chr22	36265284	36265490	36265520	36265600	0.534722
APOL1	chr22	36265284	36265490	36265520	36265796	0.534722
APOL1	chr22	36265284	36265490	36265600	36265796	0.534722
APOL1	chr22	36265284	36265520	36265600	36265796	0.534722
APOL1	chr22	36265490	36265520	36265600	36265796	0.534722
COL6A5	chr3	130397852	130405647	130406145	130406272	0.534722
COL6A5	chr3	130397852	130405647	130406145	130415648	0.534722
COL6A5	chr3	130397852	130405647	130406145	130443551	0.534722
COL6A5	chr3	130397852	130405647	130406145	130455490	0.534722
COL6A5	chr3	130397852	130405647	130406272	130415648	0.534722
COL6A5	chr3	130397852	130405647	130406272	130443551	0.534722
COL6A5	chr3	130397852	130405647	130406272	130455490	0.534722
COL6A5	chr3	130397852	130405647	130415648	130443551	0.534722
COL6A5	chr3	130397852	130405647	130415648	130455490	0.534722
COL6A5	chr3	130397852	130405647	130443551	130455490	0.534722
COL6A5	chr3	130397852	130406145	130406272	130415648	0.534722
COL6A5	chr3	130397852	130406145	130406272	130443551	0.534722
COL6A5	chr3	130397852	130406145	130406272	130455490	0.534722
COL6A5	chr3	130397852	130406145	130415648	130443551	0.534722
COL6A5	chr3	130397852	130406145	130415648	130455490	0.534722
COL6A5	chr3	130397852	130406145	130443551	130455490	0.534722
COL6A5	chr3	130397852	130406272	130415648	130443551	0.534722
COL6A5	chr3	130397852	130406272	130415648	130455490	0.534722
COL6A5	chr3	130397852	130406272	130443551	130455490	0.534722
GAA	chr17	80104910	80105745	80105798	80107727	0.534722
GAA	chr17	80104910	80105745	80107727	80108705	0.534722
GAA	chr17	80104910	80105745	80107727	80117606	0.534722
GAA	chr17	80104910	80105798	80107727	80108705	0.534722
GAA	chr17	80104910	80105798	80107727	80117606	0.534722
GAA	chr17	80104910	80107727	80108705	80117606	0.534722
GAA	chr17	80105745	80105798	80107727	80108705	0.534722
GAA	chr17	80105745	80105798	80107727	80117606	0.534722
GAA	chr17	80105745	80107727	80108705	80117606	0.534722
GAA	chr17	80105798	80107727	80108705	80117606	0.534722
PFAS	chr17	8253992	8255914	8264282	8264906	0.534722
ZNF469	chr16	88428539	88428568	88429600	88430992	0.534722
ZNF469	chr16	88428539	88428568	88429600	88431038	0.534722
ZNF469	chr16	88428539	88429246	88429600	88430992	0.534722
ZNF469	chr16	88428539	88429246	88429600	88431038	0.534722
ZNF469	chr16	88428539	88429600	88430992	88431889	0.534722
ZNF469	chr16	88428539	88429600	88431038	88431889	0.534722
ZNF469	chr16	88428568	88429246	88429600	88430992	0.534722
ZNF469	chr16	88428568	88429246	88429600	88431038	0.534722
ZNF469	chr16	88428568	88429600	88430992	88431889	0.534722
ZNF469	chr16	88428568	88429600	88431038	88431889	0.534722
ZNF469	chr16	88429246	88429600	88430992	88431889	0.534722
ZNF469	chr16	88429246	88429600	88431038	88431889	0.534722
GAA	chr17	80097253	80104910	80105745	80107727	0.527778
GAA	chr17	80097253	80104910	80105798	80107727	0.527778
GAA	chr17	80097253	80104910	80107727	80108705	0.527778
GAA	chr17	80097253	80104910	80107727	80117606	0.527778
GAA	chr17	80097253	80105745	80105798	80107727	0.527778
GAA	chr17	80097253	80105745	80107727	80108705	0.527778
GAA	chr17	80097253	80105745	80107727	80117606	0.527778
GAA	chr17	80097253	80105798	80107727	80108705	0.527778
GAA	chr17	80097253	80105798	80107727	80117606	0.527778
GAA	chr17	80097253	80107727	80108705	80117606	0.527778
GAA	chr17	80104910	80105745	80105870	80107727	0.527778
GAA	chr17	80104910	80105798	80105870	80107727	0.527778
GAA	chr17	80104910	80105870	80107727	80108705	0.527778
GAA	chr17	80104910	80105870	80107727	80117606	0.527778
GAA	chr17	80105745	80105798	80105870	80107727	0.527778
GAA	chr17	80105745	80105870	80107727	80108705	0.527778
GAA	chr17	80105745	80105870	80107727	80117606	0.527778
GAA	chr17	80105798	80105870	80107727	80108705	0.527778
GAA	chr17	80105798	80105870	80107727	80117606	0.527778
GAA	chr17	80105870	80107727	80108705	80117606	0.527778
ZNF469	chr16	88428539	88428568	88429246	88439227	0.527778
ZNF469	chr16	88428539	88429600	88430992	88431038	0.527778
ZNF469	chr16	88428568	88429600	88430992	88431038	0.527778
ZNF469	chr16	88429246	88429600	88430992	88431038	0.527778
ZNF469	chr16	88429600	88430992	88431038	88431889	0.527778
COL6A5	chr3	130397852	130415648	130443551	130468973	0.520833
COL6A5	chr3	130397852	130415648	130455490	130468973	0.520833
COL6A5	chr3	130397852	130443551	130455490	130468973	0.520833
COL6A5	chr3	130405647	130406145	130406272	130468973	0.520833
COL6A5	chr3	130405647	130406145	130415648	130468973	0.520833
COL6A5	chr3	130405647	130406145	130443551	130468973	0.520833
COL6A5	chr3	130405647	130406145	130455490	130468973	0.520833
COL6A5	chr3	130406145	130406272	130415648	130468973	0.520833
COL6A5	chr3	130406145	130406272	130443551	130468973	0.520833
COL6A5	chr3	130406145	130406272	130455490	130468973	0.520833
COL6A5	chr3	130406145	130415648	130443551	130468973	0.520833
COL6A5	chr3	130406145	130415648	130455490	130468973	0.520833
COL6A5	chr3	130406145	130443551	130455490	130468973	0.520833
GAA	chr17	80097253	80104910	80105870	80107727	0.520833
GAA	chr17	80097253	80105745	80105870	80107727	0.520833
GAA	chr17	80097253	80105798	80105870	80107727	0.520833
GAA	chr17	80097253	80105870	80107727	80108705	0.520833
GAA	chr17	80097253	80105870	80107727	80117606	0.520833
LAMA5	chr20	62322015	62325425	62325523	62362541	0.520833
LAMA5	chr20	62325425	62325523	62329797	62362541	0.520833
CHRNA4	chr20	63346204	63350202	63350733	63350772	0.513889
COL6A4P2	chr3	130228075	130234604	130250974	130264146	0.513889
COL6A5	chr3	130397852	130405647	130406145	130468973	0.513889
COL6A5	chr3	130397852	130405647	130406272	130468973	0.513889
COL6A5	chr3	130397852	130405647	130415648	130468973	0.513889
COL6A5	chr3	130397852	130405647	130443551	130468973	0.513889
COL6A5	chr3	130397852	130405647	130455490	130468973	0.513889
COL6A5	chr3	130397852	130406145	130406272	130468973	0.513889
COL6A5	chr3	130397852	130406145	130415648	130468973	0.513889
COL6A5	chr3	130397852	130406145	130443551	130468973	0.513889
COL6A5	chr3	130397852	130406145	130455490	130468973	0.513889
COL6A5	chr3	130397852	130406272	130415648	130468973	0.513889
COL6A5	chr3	130397852	130406272	130443551	130468973	0.513889
COL6A5	chr3	130397852	130406272	130455490	130468973	0.513889
FGFR4	chr5	177090460	177090796	177091783	177095727	0.513889
FGFR4	chr5	177090460	177090796	177091783	177096596	0.513889
FGFR4	chr5	177090460	177090796	177095727	177096596	0.513889
FGFR4	chr5	177090460	177091783	177095727	177096596	0.513889
FGFR4	chr5	177090796	177091783	177095727	177096596	0.513889
LAMA5	chr20	62322015	62325425	62325523	62345831	0.513889
LAMA5	chr20	62322015	62325425	62329797	62345831	0.513889
LAMA5	chr20	62322015	62325425	62329797	62362541	0.513889
LAMA5	chr20	62322015	62325425	62332390	62345831	0.513889
LAMA5	chr20	62322015	62325425	62332390	62362541	0.513889
LAMA5	chr20	62322015	62325425	62333908	62345831	0.513889
LAMA5	chr20	62322015	62325425	62333908	62362541	0.513889
LAMA5	chr20	62322015	62325425	62333913	62345831	0.513889
LAMA5	chr20	62322015	62325425	62333913	62362541	0.513889
LAMA5	chr20	62322015	62325425	62337627	62345831	0.513889
LAMA5	chr20	62322015	62325425	62337627	62362541	0.513889
LAMA5	chr20	62322015	62325425	62345831	62352293	0.513889
LAMA5	chr20	62322015	62325425	62352293	62362541	0.513889
LAMA5	chr20	62322015	62325523	62329797	62345831	0.513889
LAMA5	chr20	62322015	62325523	62329797	62362541	0.513889
LAMA5	chr20	62322015	62325523	62332390	62345831	0.513889
LAMA5	chr20	62322015	62325523	62332390	62362541	0.513889
LAMA5	chr20	62322015	62325523	62333908	62345831	0.513889
LAMA5	chr20	62322015	62325523	62333908	62362541	0.513889
LAMA5	chr20	62322015	62325523	62333913	62345831	0.513889
LAMA5	chr20	62322015	62325523	62333913	62362541	0.513889
LAMA5	chr20	62322015	62325523	62337627	62345831	0.513889
LAMA5	chr20	62322015	62325523	62337627	62362541	0.513889
LAMA5	chr20	62322015	62325523	62345831	62352293	0.513889
LAMA5	chr20	62322015	62325523	62352293	62362541	0.513889
LAMA5	chr20	62322015	62329797	62332390	62345831	0.513889
LAMA5	chr20	62322015	62329797	62332390	62362541	0.513889
LAMA5	chr20	62322015	62329797	62333908	62345831	0.513889
LAMA5	chr20	62322015	62329797	62333908	62362541	0.513889
LAMA5	chr20	62322015	62329797	62333913	62345831	0.513889
LAMA5	chr20	62322015	62329797	62333913	62362541	0.513889
LAMA5	chr20	62322015	62329797	62337627	62345831	0.513889
LAMA5	chr20	62322015	62329797	62337627	62362541	0.513889
LAMA5	chr20	62322015	62329797	62345831	62352293	0.513889
LAMA5	chr20	62322015	62329797	62352293	62362541	0.513889
LAMA5	chr20	62322015	62332390	62333908	62345831	0.513889
LAMA5	chr20	62322015	62332390	62333908	62362541	0.513889
LAMA5	chr20	62322015	62332390	62333913	62345831	0.513889
LAMA5	chr20	62322015	62332390	62333913	62362541	0.513889
LAMA5	chr20	62322015	62332390	62337627	62345831	0.513889
LAMA5	chr20	62322015	62332390	62337627	62362541	0.513889
LAMA5	chr20	62322015	62332390	62345831	62352293	0.513889
LAMA5	chr20	62322015	62332390	62352293	62362541	0.513889
LAMA5	chr20	62322015	62333908	62333913	62345831	0.513889
LAMA5	chr20	62322015	62333908	62333913	62362541	0.513889
LAMA5	chr20	62322015	62333908	62337627	62345831	0.513889
LAMA5	chr20	62322015	62333908	62337627	62362541	0.513889
LAMA5	chr20	62322015	62333908	62345831	62352293	0.513889
LAMA5	chr20	62322015	62333908	62352293	62362541	0.513889
LAMA5	chr20	62322015	62333913	62337627	62345831	0.513889
LAMA5	chr20	62322015	62333913	62337627	62362541	0.513889
LAMA5	chr20	62322015	62333913	62345831	62352293	0.513889
LAMA5	chr20	62322015	62333913	62352293	62362541	0.513889
LAMA5	chr20	62322015	62337627	62345831	62352293	0.513889
LAMA5	chr20	62322015	62337627	62352293	62362541	0.513889
LAMA5	chr20	62325425	62325523	62329797	62345831	0.513889
LAMA5	chr20	62325425	62325523	62332390	62345831	0.513889
LAMA5	chr20	62325425	62325523	62332390	62362541	0.513889
LAMA5	chr20	62325425	62325523	62333908	62345831	0.513889
LAMA5	chr20	62325425	62325523	62333908	62362541	0.513889
LAMA5	chr20	62325425	62325523	62333913	62345831	0.513889
LAMA5	chr20	62325425	62325523	62333913	62362541	0.513889
LAMA5	chr20	62325425	62325523	62337627	62345831	0.513889
LAMA5	chr20	62325425	62325523	62337627	62362541	0.513889
LAMA5	chr20	62325425	62325523	62345831	62352293	0.513889
LAMA5	chr20	62325425	62325523	62352293	62362541	0.513889
LAMA5	chr20	62325425	62329797	62332390	62345831	0.513889
LAMA5	chr20	62325425	62329797	62332390	62362541	0.513889
LAMA5	chr20	62325425	62329797	62333908	62345831	0.513889
LAMA5	chr20	62325425	62329797	62333908	62362541	0.513889
LAMA5	chr20	62325425	62329797	62333913	62345831	0.513889
LAMA5	chr20	62325425	62329797	62333913	62362541	0.513889
LAMA5	chr20	62325425	62329797	62337627	62345831	0.513889
LAMA5	chr20	62325425	62329797	62337627	62362541	0.513889
LAMA5	chr20	62325425	62329797	62345831	62352293	0.513889
LAMA5	chr20	62325425	62329797	62352293	62362541	0.513889
LAMA5	chr20	62325425	62332390	62333908	62345831	0.513889
LAMA5	chr20	62325425	62332390	62333908	62362541	0.513889
LAMA5	chr20	62325425	62332390	62333913	62345831	0.513889
LAMA5	chr20	62325425	62332390	62333913	62362541	0.513889
LAMA5	chr20	62325425	62332390	62337627	62345831	0.513889
LAMA5	chr20	62325425	62332390	62337627	62362541	0.513889
LAMA5	chr20	62325425	62332390	62345831	62352293	0.513889
LAMA5	chr20	62325425	62332390	62352293	62362541	0.513889
LAMA5	chr20	62325425	62333908	62333913	62345831	0.513889
LAMA5	chr20	62325425	62333908	62333913	62362541	0.513889
LAMA5	chr20	62325425	62333908	62337627	62345831	0.513889
LAMA5	chr20	62325425	62333908	62337627	62362541	0.513889
LAMA5	chr20	62325425	62333908	62345831	62352293	0.513889
LAMA5	chr20	62325425	62333908	62352293	62362541	0.513889
LAMA5	chr20	62325425	62333913	62337627	62345831	0.513889
LAMA5	chr20	62325425	62333913	62337627	62362541	0.513889
LAMA5	chr20	62325425	62333913	62345831	62352293	0.513889
LAMA5	chr20	62325425	62333913	62352293	62362541	0.513889
LAMA5	chr20	62325425	62337627	62345831	62352293	0.513889
LAMA5	chr20	62325425	62337627	62352293	62362541	0.513889
LAMA5	chr20	62325523	62329797	62332390	62345831	0.513889
LAMA5	chr20	62325523	62329797	62332390	62362541	0.513889
LAMA5	chr20	62325523	62329797	62333908	62345831	0.513889
LAMA5	chr20	62325523	62329797	62333908	62362541	0.513889
LAMA5	chr20	62325523	62329797	62333913	62345831	0.513889
LAMA5	chr20	62325523	62329797	62333913	62362541	0.513889
LAMA5	chr20	62325523	62329797	62337627	62345831	0.513889
LAMA5	chr20	62325523	62329797	62337627	62362541	0.513889
LAMA5	chr20	62325523	62329797	62345831	62352293	0.513889
LAMA5	chr20	62325523	62329797	62352293	62362541	0.513889
LAMA5	chr20	62325523	62332390	62333908	62345831	0.513889
LAMA5	chr20	62325523	62332390	62333908	62362541	0.513889
LAMA5	chr20	62325523	62332390	62333913	62345831	0.513889
LAMA5	chr20	62325523	62332390	62333913	62362541	0.513889
LAMA5	chr20	62325523	62332390	62337627	62345831	0.513889
LAMA5	chr20	62325523	62332390	62337627	62362541	0.513889
LAMA5	chr20	62325523	62332390	62345831	62352293	0.513889
LAMA5	chr20	62325523	62332390	62352293	62362541	0.513889
LAMA5	chr20	62325523	62333908	62333913	62345831	0.513889
LAMA5	chr20	62325523	62333908	62333913	62362541	0.513889
LAMA5	chr20	62325523	62333908	62337627	62345831	0.513889
LAMA5	chr20	62325523	62333908	62337627	62362541	0.513889
LAMA5	chr20	62325523	62333908	62345831	62352293	0.513889
LAMA5	chr20	62325523	62333908	62352293	62362541	0.513889
LAMA5	chr20	62325523	62333913	62337627	62345831	0.513889
LAMA5	chr20	62325523	62333913	62337627	62362541	0.513889
LAMA5	chr20	62325523	62333913	62345831	62352293	0.513889
LAMA5	chr20	62325523	62333913	62352293	62362541	0.513889
LAMA5	chr20	62325523	62337627	62345831	62352293	0.513889
LAMA5	chr20	62325523	62337627	62352293	62362541	0.513889
LAMA5	chr20	62329797	62332390	62333908	62345831	0.513889
LAMA5	chr20	62329797	62332390	62333908	62362541	0.513889
LAMA5	chr20	62329797	62332390	62333913	62345831	0.513889
LAMA5	chr20	62329797	62332390	62333913	62362541	0.513889
LAMA5	chr20	62329797	62332390	62337627	62345831	0.513889
LAMA5	chr20	62329797	62332390	62337627	62362541	0.513889
LAMA5	chr20	62329797	62332390	62345831	62352293	0.513889
LAMA5	chr20	62329797	62332390	62352293	62362541	0.513889
LAMA5	chr20	62329797	62333908	62333913	62345831	0.513889
LAMA5	chr20	62329797	62333908	62333913	62362541	0.513889
LAMA5	chr20	62329797	62333908	62337627	62345831	0.513889
LAMA5	chr20	62329797	62333908	62337627	62362541	0.513889
LAMA5	chr20	62329797	62333908	62345831	62352293	0.513889
LAMA5	chr20	62329797	62333908	62352293	62362541	0.513889
LAMA5	chr20	62329797	62333913	62337627	62345831	0.513889
LAMA5	chr20	62329797	62333913	62337627	62362541	0.513889
LAMA5	chr20	62329797	62333913	62345831	62352293	0.513889
LAMA5	chr20	62329797	62333913	62352293	62362541	0.513889
LAMA5	chr20	62329797	62337627	62345831	62352293	0.513889
LAMA5	chr20	62329797	62337627	62352293	62362541	0.513889
LAMA5	chr20	62332390	62333908	62333913	62345831	0.513889
LAMA5	chr20	62332390	62333908	62333913	62362541	0.513889
LAMA5	chr20	62332390	62333908	62337627	62345831	0.513889
LAMA5	chr20	62332390	62333908	62337627	62362541	0.513889
LAMA5	chr20	62332390	62333908	62345831	62352293	0.513889
LAMA5	chr20	62332390	62333908	62352293	62362541	0.513889
LAMA5	chr20	62332390	62333913	62337627	62345831	0.513889
LAMA5	chr20	62332390	62333913	62337627	62362541	0.513889
LAMA5	chr20	62332390	62333913	62345831	62352293	0.513889
LAMA5	chr20	62332390	62333913	62352293	62362541	0.513889
LAMA5	chr20	62332390	62337627	62345831	62352293	0.513889
LAMA5	chr20	62332390	62337627	62352293	62362541	0.513889
LAMA5	chr20	62333908	62333913	62337627	62345831	0.513889
LAMA5	chr20	62333908	62333913	62337627	62362541	0.513889
LAMA5	chr20	62333908	62333913	62345831	62352293	0.513889
LAMA5	chr20	62333908	62333913	62352293	62362541	0.513889
LAMA5	chr20	62333908	62337627	62345831	62352293	0.513889
LAMA5	chr20	62333908	62337627	62352293	62362541	0.513889
LAMA5	chr20	62333913	62337627	62345831	62352293	0.513889
LAMA5	chr20	62333913	62337627	62352293	62362541	0.513889
SERPINB11	chr18	63710345	63723082	63723098	63723127	0.513889
ZNF469	chr16	88428539	88428568	88431889	88439227	0.513889
ZNF469	chr16	88428539	88429246	88431889	88439227	0.513889
ZNF469	chr16	88428568	88429246	88431889	88439227	0.513889
NOTCH3	chr19	15160960	15162570	15167246	15192033	0.506944
NOTCH3	chr19	15160960	15162570	15174241	15192033	0.506944
NOTCH3	chr19	15160960	15167246	15174241	15192033	0.506944
PTPRF	chr1	43605550	43617439	43617836	43617848	0.506944
PTPRF	chr1	43605550	43617439	43617836	43619068	0.506944
PTPRF	chr1	43605550	43617439	43617848	43619068	0.506944
PTPRF	chr1	43605550	43617836	43617848	43619068	0.506944
PTPRF	chr1	43617439	43617836	43617848	43619068	0.506944
AKAP13	chr15	85579423	85579548	85579685	85579788	0.5
AKAP13	chr15	85579423	85579548	85579685	85580693	0.5
AKAP13	chr15	85579423	85579548	85579685	85580757	0.5
AKAP13	chr15	85579423	85579548	85579685	85581188	0.5
AKAP13	chr15	85579423	85579548	85579685	85581252	0.5
AKAP13	chr15	85579423	85579548	85579685	85581324	0.5
AKAP13	chr15	85579423	85579548	85579788	85580693	0.5
AKAP13	chr15	85579423	85579548	85579788	85580757	0.5
AKAP13	chr15	85579423	85579548	85579788	85581188	0.5
AKAP13	chr15	85579423	85579548	85579788	85581252	0.5
AKAP13	chr15	85579423	85579548	85579788	85581324	0.5
AKAP13	chr15	85579423	85579548	85580693	85580757	0.5
AKAP13	chr15	85579423	85579548	85580693	85581188	0.5
AKAP13	chr15	85579423	85579548	85580693	85581252	0.5
AKAP13	chr15	85579423	85579548	85580693	85581324	0.5
AKAP13	chr15	85579423	85579548	85580757	85581188	0.5
AKAP13	chr15	85579423	85579548	85580757	85581252	0.5
AKAP13	chr15	85579423	85579548	85580757	85581324	0.5
AKAP13	chr15	85579423	85579548	85581188	85581252	0.5
AKAP13	chr15	85579423	85579548	85581188	85581324	0.5
AKAP13	chr15	85579423	85579548	85581252	85581324	0.5
AKAP13	chr15	85579423	85579685	85579788	85580693	0.5
AKAP13	chr15	85579423	85579685	85579788	85580757	0.5
AKAP13	chr15	85579423	85579685	85579788	85581188	0.5
AKAP13	chr15	85579423	85579685	85579788	85581252	0.5
AKAP13	chr15	85579423	85579685	85579788	85581324	0.5
AKAP13	chr15	85579423	85579685	85580693	85580757	0.5
AKAP13	chr15	85579423	85579685	85580693	85581188	0.5
AKAP13	chr15	85579423	85579685	85580693	85581252	0.5
AKAP13	chr15	85579423	85579685	85580693	85581324	0.5
AKAP13	chr15	85579423	85579685	85580757	85581188	0.5
AKAP13	chr15	85579423	85579685	85580757	85581252	0.5
AKAP13	chr15	85579423	85579685	85580757	85581324	0.5
AKAP13	chr15	85579423	85579685	85581188	85581252	0.5
AKAP13	chr15	85579423	85579685	85581188	85581324	0.5
AKAP13	chr15	85579423	85579685	85581252	85581324	0.5
AKAP13	chr15	85579423	85579788	85580693	85580757	0.5
AKAP13	chr15	85579423	85579788	85580693	85581188	0.5
AKAP13	chr15	85579423	85579788	85580693	85581252	0.5
AKAP13	chr15	85579423	85579788	85580693	85581324	0.5
AKAP13	chr15	85579423	85579788	85580757	85581188	0.5
AKAP13	chr15	85579423	85579788	85580757	85581252	0.5
AKAP13	chr15	85579423	85579788	85580757	85581324	0.5
AKAP13	chr15	85579423	85579788	85581188	85581252	0.5
AKAP13	chr15	85579423	85579788	85581188	85581324	0.5
AKAP13	chr15	85579423	85579788	85581252	85581324	0.5
AKAP13	chr15	85579423	85580693	85580757	85581188	0.5
AKAP13	chr15	85579423	85580693	85580757	85581252	0.5
AKAP13	chr15	85579423	85580693	85580757	85581324	0.5
AKAP13	chr15	85579423	85580693	85581188	85581252	0.5
AKAP13	chr15	85579423	85580693	85581188	85581324	0.5
AKAP13	chr15	85579423	85580693	85581252	85581324	0.5
AKAP13	chr15	85579423	85580757	85581188	85581252	0.5
AKAP13	chr15	85579423	85580757	85581188	85581324	0.5
AKAP13	chr15	85579423	85580757	85581252	85581324	0.5
AKAP13	chr15	85579423	85581188	85581252	85581324	0.5
AKAP13	chr15	85579548	85579685	85579788	85580693	0.5
AKAP13	chr15	85579548	85579685	85579788	85580757	0.5
AKAP13	chr15	85579548	85579685	85579788	85581188	0.5
AKAP13	chr15	85579548	85579685	85579788	85581252	0.5
AKAP13	chr15	85579548	85579685	85579788	85581324	0.5
AKAP13	chr15	85579548	85579685	85580693	85580757	0.5
AKAP13	chr15	85579548	85579685	85580693	85581188	0.5
AKAP13	chr15	85579548	85579685	85580693	85581252	0.5
AKAP13	chr15	85579548	85579685	85580693	85581324	0.5
AKAP13	chr15	85579548	85579685	85580757	85581188	0.5
AKAP13	chr15	85579548	85579685	85580757	85581252	0.5
AKAP13	chr15	85579548	85579685	85580757	85581324	0.5
AKAP13	chr15	85579548	85579685	85581188	85581252	0.5
AKAP13	chr15	85579548	85579685	85581188	85581324	0.5
AKAP13	chr15	85579548	85579685	85581252	85581324	0.5
AKAP13	chr15	85579548	85579788	85580693	85580757	0.5
AKAP13	chr15	85579548	85579788	85580693	85581188	0.5
AKAP13	chr15	85579548	85579788	85580693	85581252	0.5
AKAP13	chr15	85579548	85579788	85580693	85581324	0.5
AKAP13	chr15	85579548	85579788	85580757	85581188	0.5
AKAP13	chr15	85579548	85579788	85580757	85581252	0.5
AKAP13	chr15	85579548	85579788	85580757	85581324	0.5
AKAP13	chr15	85579548	85579788	85581188	85581252	0.5
AKAP13	chr15	85579548	85579788	85581188	85581324	0.5
AKAP13	chr15	85579548	85579788	85581252	85581324	0.5
AKAP13	chr15	85579548	85580693	85580757	85581188	0.5
AKAP13	chr15	85579548	85580693	85580757	85581252	0.5
AKAP13	chr15	85579548	85580693	85580757	85581324	0.5
AKAP13	chr15	85579548	85580693	85581188	85581252	0.5
AKAP13	chr15	85579548	85580693	85581188	85581324	0.5
AKAP13	chr15	85579548	85580693	85581252	85581324	0.5
AKAP13	chr15	85579548	85580757	85581188	85581252	0.5
AKAP13	chr15	85579548	85580757	85581188	85581324	0.5
AKAP13	chr15	85579548	85580757	85581252	85581324	0.5
AKAP13	chr15	85579548	85581188	85581252	85581324	0.5
AKAP13	chr15	85579685	85579788	85580693	85580757	0.5
AKAP13	chr15	85579685	85579788	85580693	85581188	0.5
AKAP13	chr15	85579685	85579788	85580693	85581252	0.5
AKAP13	chr15	85579685	85579788	85580693	85581324	0.5
AKAP13	chr15	85579685	85579788	85580757	85581188	0.5
AKAP13	chr15	85579685	85579788	85580757	85581252	0.5
AKAP13	chr15	85579685	85579788	85580757	85581324	0.5
AKAP13	chr15	85579685	85579788	85581188	85581252	0.5
AKAP13	chr15	85579685	85579788	85581188	85581324	0.5
AKAP13	chr15	85579685	85579788	85581252	85581324	0.5
AKAP13	chr15	85579685	85580693	85580757	85581188	0.5
AKAP13	chr15	85579685	85580693	85580757	85581252	0.5
AKAP13	chr15	85579685	85580693	85580757	85581324	0.5
AKAP13	chr15	85579685	85580693	85581188	85581252	0.5
AKAP13	chr15	85579685	85580693	85581188	85581324	0.5
AKAP13	chr15	85579685	85580693	85581252	85581324	0.5
AKAP13	chr15	85579685	85580757	85581188	85581252	0.5
AKAP13	chr15	85579685	85580757	85581188	85581324	0.5
AKAP13	chr15	85579685	85580757	85581252	85581324	0.5
AKAP13	chr15	85579685	85581188	85581252	85581324	0.5
AKAP13	chr15	85579788	85580693	85580757	85581188	0.5
AKAP13	chr15	85579788	85580693	85580757	85581252	0.5
AKAP13	chr15	85579788	85580693	85580757	85581324	0.5
AKAP13	chr15	85579788	85580693	85581188	85581252	0.5
AKAP13	chr15	85579788	85580693	85581188	85581324	0.5
AKAP13	chr15	85579788	85580693	85581252	85581324	0.5
AKAP13	chr15	85579788	85580757	85581188	85581252	0.5
AKAP13	chr15	85579788	85580757	85581188	85581324	0.5
AKAP13	chr15	85579788	85580757	85581252	85581324	0.5
AKAP13	chr15	85579788	85581188	85581252	85581324	0.5
AKAP13	chr15	85580693	85580757	85581188	85581252	0.5
AKAP13	chr15	85580693	85580757	85581188	85581324	0.5
AKAP13	chr15	85580693	85580757	85581252	85581324	0.5
AKAP13	chr15	85580693	85581188	85581252	85581324	0.5
AKAP13	chr15	85580757	85581188	85581252	85581324	0.5
COL17A1	chr10	104050642	104057158	104060198	104064575	0.5
DMBT1	chr10	122570156	122570157	122570194	122570911	0.5
LAMA5	chr20	62322015	62325425	62330822	62345831	0.5
LAMA5	chr20	62322015	62325425	62330822	62362541	0.5
LAMA5	chr20	62322015	62325523	62330822	62345831	0.5
LAMA5	chr20	62322015	62325523	62330822	62362541	0.5
LAMA5	chr20	62322015	62329797	62330822	62345831	0.5
LAMA5	chr20	62322015	62329797	62330822	62362541	0.5
LAMA5	chr20	62322015	62330822	62332390	62345831	0.5
LAMA5	chr20	62322015	62330822	62332390	62362541	0.5
LAMA5	chr20	62322015	62330822	62333908	62345831	0.5
LAMA5	chr20	62322015	62330822	62333908	62362541	0.5
LAMA5	chr20	62322015	62330822	62333913	62345831	0.5
LAMA5	chr20	62322015	62330822	62333913	62362541	0.5
LAMA5	chr20	62322015	62330822	62337627	62345831	0.5
LAMA5	chr20	62322015	62330822	62337627	62362541	0.5
LAMA5	chr20	62322015	62330822	62345831	62352293	0.5
LAMA5	chr20	62322015	62330822	62352293	62362541	0.5
LAMA5	chr20	62325425	62325523	62330822	62345831	0.5
LAMA5	chr20	62325425	62325523	62330822	62362541	0.5
LAMA5	chr20	62325425	62329797	62330822	62345831	0.5
LAMA5	chr20	62325425	62329797	62330822	62362541	0.5
LAMA5	chr20	62325425	62330822	62332390	62345831	0.5
LAMA5	chr20	62325425	62330822	62332390	62362541	0.5
LAMA5	chr20	62325425	62330822	62333908	62345831	0.5
LAMA5	chr20	62325425	62330822	62333908	62362541	0.5
LAMA5	chr20	62325425	62330822	62333913	62345831	0.5
LAMA5	chr20	62325425	62330822	62333913	62362541	0.5
LAMA5	chr20	62325425	62330822	62337627	62345831	0.5
LAMA5	chr20	62325425	62330822	62337627	62362541	0.5
LAMA5	chr20	62325425	62330822	62345831	62352293	0.5
LAMA5	chr20	62325425	62330822	62352293	62362541	0.5
LAMA5	chr20	62325523	62329797	62330822	62345831	0.5
LAMA5	chr20	62325523	62329797	62330822	62362541	0.5
LAMA5	chr20	62325523	62330822	62332390	62345831	0.5
LAMA5	chr20	62325523	62330822	62332390	62362541	0.5
LAMA5	chr20	62325523	62330822	62333908	62345831	0.5
LAMA5	chr20	62325523	62330822	62333908	62362541	0.5
LAMA5	chr20	62325523	62330822	62333913	62345831	0.5
LAMA5	chr20	62325523	62330822	62333913	62362541	0.5
LAMA5	chr20	62325523	62330822	62337627	62345831	0.5
LAMA5	chr20	62325523	62330822	62337627	62362541	0.5
LAMA5	chr20	62325523	62330822	62345831	62352293	0.5
LAMA5	chr20	62325523	62330822	62352293	62362541	0.5
LAMA5	chr20	62329797	62330822	62332390	62345831	0.5
LAMA5	chr20	62329797	62330822	62332390	62362541	0.5
LAMA5	chr20	62329797	62330822	62333908	62345831	0.5
LAMA5	chr20	62329797	62330822	62333908	62362541	0.5
LAMA5	chr20	62329797	62330822	62333913	62345831	0.5
LAMA5	chr20	62329797	62330822	62333913	62362541	0.5
LAMA5	chr20	62329797	62330822	62337627	62345831	0.5
LAMA5	chr20	62329797	62330822	62337627	62362541	0.5
LAMA5	chr20	62329797	62330822	62345831	62352293	0.5
LAMA5	chr20	62329797	62330822	62352293	62362541	0.5
LAMA5	chr20	62330822	62332390	62333908	62345831	0.5
LAMA5	chr20	62330822	62332390	62333908	62362541	0.5
LAMA5	chr20	62330822	62332390	62333913	62345831	0.5
LAMA5	chr20	62330822	62332390	62333913	62362541	0.5
LAMA5	chr20	62330822	62332390	62337627	62345831	0.5
LAMA5	chr20	62330822	62332390	62337627	62362541	0.5
LAMA5	chr20	62330822	62332390	62345831	62352293	0.5
LAMA5	chr20	62330822	62332390	62352293	62362541	0.5
LAMA5	chr20	62330822	62333908	62333913	62345831	0.5
LAMA5	chr20	62330822	62333908	62333913	62362541	0.5
LAMA5	chr20	62330822	62333908	62337627	62345831	0.5
LAMA5	chr20	62330822	62333908	62337627	62362541	0.5
LAMA5	chr20	62330822	62333908	62345831	62352293	0.5
LAMA5	chr20	62330822	62333908	62352293	62362541	0.5
LAMA5	chr20	62330822	62333913	62337627	62345831	0.5
LAMA5	chr20	62330822	62333913	62337627	62362541	0.5
LAMA5	chr20	62330822	62333913	62345831	62352293	0.5
LAMA5	chr20	62330822	62333913	62352293	62362541	0.5
LAMA5	chr20	62330822	62337627	62345831	62352293	0.5
LAMA5	chr20	62330822	62337627	62352293	62362541	0.5
NOTCH3	chr19	15160960	15162570	15167246	15181626	0.5
NOTCH3	chr19	15160960	15162570	15174241	15181626	0.5
NOTCH3	chr19	15160960	15162570	15181626	15192033	0.5
NOTCH3	chr19	15160960	15167246	15174241	15181626	0.5
NOTCH3	chr19	15160960	15167246	15181626	15192033	0.5
NOTCH3	chr19	15160960	15174241	15181626	15192033	0.5
SERPINB11	chr18	63723082	63723098	63723127	63723336	0.5
TRPV5	chr7	142912583	142925619	142928154	142929454	0.5
TRPV5	chr7	142912583	142925619	142928787	142929454	0.5
TRPV5	chr7	142912583	142928154	142928787	142929454	0.5
TRPV5	chr7	142925619	142928154	142928787	142929454	0.5

## Sheet: n5
gene	chromosome	variant 1	variant 2	variant 3	variant 4	variant 5	percent of occurrence
PIKFYVE	chr2	208320275	208325795	208325804	208345103	208350046	0.9375
PIKFYVE	chr2	208320275	208325795	208325804	208345103	208350862	0.9375
PIKFYVE	chr2	208320275	208325795	208325804	208350046	208350862	0.9375
PIKFYVE	chr2	208320275	208325795	208345103	208350046	208350862	0.9375
PIKFYVE	chr2	208320275	208325804	208345103	208350046	208350862	0.9375
PIKFYVE	chr2	208325795	208325804	208345103	208350046	208350862	0.9375
PIKFYVE	chr2	208320275	208325606	208325795	208325804	208345103	0.930556
PIKFYVE	chr2	208320275	208325606	208325795	208325804	208350046	0.930556
PIKFYVE	chr2	208320275	208325606	208325795	208325804	208350862	0.930556
PIKFYVE	chr2	208320275	208325606	208325795	208345103	208350046	0.930556
PIKFYVE	chr2	208320275	208325606	208325795	208345103	208350862	0.930556
PIKFYVE	chr2	208320275	208325606	208325795	208350046	208350862	0.930556
PIKFYVE	chr2	208320275	208325606	208325804	208345103	208350046	0.930556
PIKFYVE	chr2	208320275	208325606	208325804	208345103	208350862	0.930556
PIKFYVE	chr2	208320275	208325606	208325804	208350046	208350862	0.930556
PIKFYVE	chr2	208320275	208325606	208345103	208350046	208350862	0.930556
PIKFYVE	chr2	208325606	208325795	208325804	208345103	208350046	0.930556
PIKFYVE	chr2	208325606	208325795	208325804	208345103	208350862	0.930556
PIKFYVE	chr2	208325606	208325795	208325804	208350046	208350862	0.930556
PIKFYVE	chr2	208325606	208325795	208345103	208350046	208350862	0.930556
PIKFYVE	chr2	208325606	208325804	208345103	208350046	208350862	0.930556
LAMA5	chr20	62322015	62325425	62325523	62329797	62332390	0.840278
LAMA5	chr20	62322015	62325425	62325523	62329797	62333908	0.840278
LAMA5	chr20	62322015	62325425	62325523	62329797	62333913	0.840278
LAMA5	chr20	62322015	62325425	62325523	62329797	62337627	0.840278
LAMA5	chr20	62322015	62325425	62325523	62329797	62352293	0.840278
LAMA5	chr20	62322015	62325425	62325523	62332390	62333908	0.840278
LAMA5	chr20	62322015	62325425	62325523	62332390	62333913	0.840278
LAMA5	chr20	62322015	62325425	62325523	62332390	62337627	0.840278
LAMA5	chr20	62322015	62325425	62325523	62332390	62352293	0.840278
LAMA5	chr20	62322015	62325425	62325523	62333908	62333913	0.840278
LAMA5	chr20	62322015	62325425	62325523	62333908	62337627	0.840278
LAMA5	chr20	62322015	62325425	62325523	62333908	62352293	0.840278
LAMA5	chr20	62322015	62325425	62325523	62333913	62337627	0.840278
LAMA5	chr20	62322015	62325425	62325523	62333913	62352293	0.840278
LAMA5	chr20	62322015	62325425	62325523	62337627	62352293	0.840278
LAMA5	chr20	62322015	62325425	62329797	62332390	62333908	0.840278
LAMA5	chr20	62322015	62325425	62329797	62332390	62333913	0.840278
LAMA5	chr20	62322015	62325425	62329797	62332390	62337627	0.840278
LAMA5	chr20	62322015	62325425	62329797	62332390	62352293	0.840278
LAMA5	chr20	62322015	62325425	62329797	62333908	62333913	0.840278
LAMA5	chr20	62322015	62325425	62329797	62333908	62337627	0.840278
LAMA5	chr20	62322015	62325425	62329797	62333908	62352293	0.840278
LAMA5	chr20	62322015	62325425	62329797	62333913	62337627	0.840278
LAMA5	chr20	62322015	62325425	62329797	62333913	62352293	0.840278
LAMA5	chr20	62322015	62325425	62329797	62337627	62352293	0.840278
LAMA5	chr20	62322015	62325425	62332390	62333908	62333913	0.840278
LAMA5	chr20	62322015	62325425	62332390	62333908	62337627	0.840278
LAMA5	chr20	62322015	62325425	62332390	62333908	62352293	0.840278
LAMA5	chr20	62322015	62325425	62332390	62333913	62337627	0.840278
LAMA5	chr20	62322015	62325425	62332390	62333913	62352293	0.840278
LAMA5	chr20	62322015	62325425	62332390	62337627	62352293	0.840278
LAMA5	chr20	62322015	62325425	62333908	62333913	62337627	0.840278
LAMA5	chr20	62322015	62325425	62333908	62333913	62352293	0.840278
LAMA5	chr20	62322015	62325425	62333908	62337627	62352293	0.840278
LAMA5	chr20	62322015	62325425	62333913	62337627	62352293	0.840278
LAMA5	chr20	62322015	62325523	62329797	62332390	62333908	0.840278
LAMA5	chr20	62322015	62325523	62329797	62332390	62333913	0.840278
LAMA5	chr20	62322015	62325523	62329797	62332390	62337627	0.840278
LAMA5	chr20	62322015	62325523	62329797	62332390	62352293	0.840278
LAMA5	chr20	62322015	62325523	62329797	62333908	62333913	0.840278
LAMA5	chr20	62322015	62325523	62329797	62333908	62337627	0.840278
LAMA5	chr20	62322015	62325523	62329797	62333908	62352293	0.840278
LAMA5	chr20	62322015	62325523	62329797	62333913	62337627	0.840278
LAMA5	chr20	62322015	62325523	62329797	62333913	62352293	0.840278
LAMA5	chr20	62322015	62325523	62329797	62337627	62352293	0.840278
LAMA5	chr20	62322015	62325523	62332390	62333908	62333913	0.840278
LAMA5	chr20	62322015	62325523	62332390	62333908	62337627	0.840278
LAMA5	chr20	62322015	62325523	62332390	62333908	62352293	0.840278
LAMA5	chr20	62322015	62325523	62332390	62333913	62337627	0.840278
LAMA5	chr20	62322015	62325523	62332390	62333913	62352293	0.840278
LAMA5	chr20	62322015	62325523	62332390	62337627	62352293	0.840278
LAMA5	chr20	62322015	62325523	62333908	62333913	62337627	0.840278
LAMA5	chr20	62322015	62325523	62333908	62333913	62352293	0.840278
LAMA5	chr20	62322015	62325523	62333908	62337627	62352293	0.840278
LAMA5	chr20	62322015	62325523	62333913	62337627	62352293	0.840278
LAMA5	chr20	62322015	62329797	62332390	62333908	62333913	0.840278
LAMA5	chr20	62322015	62329797	62332390	62333908	62337627	0.840278
LAMA5	chr20	62322015	62329797	62332390	62333908	62352293	0.840278
LAMA5	chr20	62322015	62329797	62332390	62333913	62337627	0.840278
LAMA5	chr20	62322015	62329797	62332390	62333913	62352293	0.840278
LAMA5	chr20	62322015	62329797	62332390	62337627	62352293	0.840278
LAMA5	chr20	62322015	62329797	62333908	62333913	62337627	0.840278
LAMA5	chr20	62322015	62329797	62333908	62333913	62352293	0.840278
LAMA5	chr20	62322015	62329797	62333908	62337627	62352293	0.840278
LAMA5	chr20	62322015	62329797	62333913	62337627	62352293	0.840278
LAMA5	chr20	62322015	62332390	62333908	62333913	62337627	0.840278
LAMA5	chr20	62322015	62332390	62333908	62333913	62352293	0.840278
LAMA5	chr20	62322015	62332390	62333908	62337627	62352293	0.840278
LAMA5	chr20	62322015	62332390	62333913	62337627	62352293	0.840278
LAMA5	chr20	62322015	62333908	62333913	62337627	62352293	0.840278
LAMA5	chr20	62325425	62325523	62329797	62332390	62333908	0.840278
LAMA5	chr20	62325425	62325523	62329797	62332390	62333913	0.840278
LAMA5	chr20	62325425	62325523	62329797	62332390	62337627	0.840278
LAMA5	chr20	62325425	62325523	62329797	62332390	62352293	0.840278
LAMA5	chr20	62325425	62325523	62329797	62333908	62333913	0.840278
LAMA5	chr20	62325425	62325523	62329797	62333908	62337627	0.840278
LAMA5	chr20	62325425	62325523	62329797	62333908	62352293	0.840278
LAMA5	chr20	62325425	62325523	62329797	62333913	62337627	0.840278
LAMA5	chr20	62325425	62325523	62329797	62333913	62352293	0.840278
LAMA5	chr20	62325425	62325523	62329797	62337627	62352293	0.840278
LAMA5	chr20	62325425	62325523	62332390	62333908	62333913	0.840278
LAMA5	chr20	62325425	62325523	62332390	62333908	62337627	0.840278
LAMA5	chr20	62325425	62325523	62332390	62333908	62352293	0.840278
LAMA5	chr20	62325425	62325523	62332390	62333913	62337627	0.840278
LAMA5	chr20	62325425	62325523	62332390	62333913	62352293	0.840278
LAMA5	chr20	62325425	62325523	62332390	62337627	62352293	0.840278
LAMA5	chr20	62325425	62325523	62333908	62333913	62337627	0.840278
LAMA5	chr20	62325425	62325523	62333908	62333913	62352293	0.840278
LAMA5	chr20	62325425	62325523	62333908	62337627	62352293	0.840278
LAMA5	chr20	62325425	62325523	62333913	62337627	62352293	0.840278
LAMA5	chr20	62325425	62329797	62332390	62333908	62333913	0.840278
LAMA5	chr20	62325425	62329797	62332390	62333908	62337627	0.840278
LAMA5	chr20	62325425	62329797	62332390	62333908	62352293	0.840278
LAMA5	chr20	62325425	62329797	62332390	62333913	62337627	0.840278
LAMA5	chr20	62325425	62329797	62332390	62333913	62352293	0.840278
LAMA5	chr20	62325425	62329797	62332390	62337627	62352293	0.840278
LAMA5	chr20	62325425	62329797	62333908	62333913	62337627	0.840278
LAMA5	chr20	62325425	62329797	62333908	62333913	62352293	0.840278
LAMA5	chr20	62325425	62329797	62333908	62337627	62352293	0.840278
LAMA5	chr20	62325425	62329797	62333913	62337627	62352293	0.840278
LAMA5	chr20	62325425	62332390	62333908	62333913	62337627	0.840278
LAMA5	chr20	62325425	62332390	62333908	62333913	62352293	0.840278
LAMA5	chr20	62325425	62332390	62333908	62337627	62352293	0.840278
LAMA5	chr20	62325425	62332390	62333913	62337627	62352293	0.840278
LAMA5	chr20	62325425	62333908	62333913	62337627	62352293	0.840278
LAMA5	chr20	62325523	62329797	62332390	62333908	62333913	0.840278
LAMA5	chr20	62325523	62329797	62332390	62333908	62337627	0.840278
LAMA5	chr20	62325523	62329797	62332390	62333908	62352293	0.840278
LAMA5	chr20	62325523	62329797	62332390	62333913	62337627	0.840278
LAMA5	chr20	62325523	62329797	62332390	62333913	62352293	0.840278
LAMA5	chr20	62325523	62329797	62332390	62337627	62352293	0.840278
LAMA5	chr20	62325523	62329797	62333908	62333913	62337627	0.840278
LAMA5	chr20	62325523	62329797	62333908	62333913	62352293	0.840278
LAMA5	chr20	62325523	62329797	62333908	62337627	62352293	0.840278
LAMA5	chr20	62325523	62329797	62333913	62337627	62352293	0.840278
LAMA5	chr20	62325523	62332390	62333908	62333913	62337627	0.840278
LAMA5	chr20	62325523	62332390	62333908	62333913	62352293	0.840278
LAMA5	chr20	62325523	62332390	62333908	62337627	62352293	0.840278
LAMA5	chr20	62325523	62332390	62333913	62337627	62352293	0.840278
LAMA5	chr20	62325523	62333908	62333913	62337627	62352293	0.840278
LAMA5	chr20	62329797	62332390	62333908	62333913	62337627	0.840278
LAMA5	chr20	62329797	62332390	62333908	62333913	62352293	0.840278
LAMA5	chr20	62329797	62332390	62333908	62337627	62352293	0.840278
LAMA5	chr20	62329797	62332390	62333913	62337627	62352293	0.840278
LAMA5	chr20	62329797	62333908	62333913	62337627	62352293	0.840278
LAMA5	chr20	62332390	62333908	62333913	62337627	62352293	0.840278
LAMA5	chr20	62322015	62325425	62325523	62329797	62330822	0.826389
LAMA5	chr20	62322015	62325425	62325523	62330822	62332390	0.826389
LAMA5	chr20	62322015	62325425	62325523	62330822	62333908	0.826389
LAMA5	chr20	62322015	62325425	62325523	62330822	62333913	0.826389
LAMA5	chr20	62322015	62325425	62325523	62330822	62337627	0.826389
LAMA5	chr20	62322015	62325425	62325523	62330822	62352293	0.826389
LAMA5	chr20	62322015	62325425	62329797	62330822	62332390	0.826389
LAMA5	chr20	62322015	62325425	62329797	62330822	62333908	0.826389
LAMA5	chr20	62322015	62325425	62329797	62330822	62333913	0.826389
LAMA5	chr20	62322015	62325425	62329797	62330822	62337627	0.826389
LAMA5	chr20	62322015	62325425	62329797	62330822	62352293	0.826389
LAMA5	chr20	62322015	62325425	62330822	62332390	62333908	0.826389
LAMA5	chr20	62322015	62325425	62330822	62332390	62333913	0.826389
LAMA5	chr20	62322015	62325425	62330822	62332390	62337627	0.826389
LAMA5	chr20	62322015	62325425	62330822	62332390	62352293	0.826389
LAMA5	chr20	62322015	62325425	62330822	62333908	62333913	0.826389
LAMA5	chr20	62322015	62325425	62330822	62333908	62337627	0.826389
LAMA5	chr20	62322015	62325425	62330822	62333908	62352293	0.826389
LAMA5	chr20	62322015	62325425	62330822	62333913	62337627	0.826389
LAMA5	chr20	62322015	62325425	62330822	62333913	62352293	0.826389
LAMA5	chr20	62322015	62325425	62330822	62337627	62352293	0.826389
LAMA5	chr20	62322015	62325523	62329797	62330822	62332390	0.826389
LAMA5	chr20	62322015	62325523	62329797	62330822	62333908	0.826389
LAMA5	chr20	62322015	62325523	62329797	62330822	62333913	0.826389
LAMA5	chr20	62322015	62325523	62329797	62330822	62337627	0.826389
LAMA5	chr20	62322015	62325523	62329797	62330822	62352293	0.826389
LAMA5	chr20	62322015	62325523	62330822	62332390	62333908	0.826389
LAMA5	chr20	62322015	62325523	62330822	62332390	62333913	0.826389
LAMA5	chr20	62322015	62325523	62330822	62332390	62337627	0.826389
LAMA5	chr20	62322015	62325523	62330822	62332390	62352293	0.826389
LAMA5	chr20	62322015	62325523	62330822	62333908	62333913	0.826389
LAMA5	chr20	62322015	62325523	62330822	62333908	62337627	0.826389
LAMA5	chr20	62322015	62325523	62330822	62333908	62352293	0.826389
LAMA5	chr20	62322015	62325523	62330822	62333913	62337627	0.826389
LAMA5	chr20	62322015	62325523	62330822	62333913	62352293	0.826389
LAMA5	chr20	62322015	62325523	62330822	62337627	62352293	0.826389
LAMA5	chr20	62322015	62329797	62330822	62332390	62333908	0.826389
LAMA5	chr20	62322015	62329797	62330822	62332390	62333913	0.826389
LAMA5	chr20	62322015	62329797	62330822	62332390	62337627	0.826389
LAMA5	chr20	62322015	62329797	62330822	62332390	62352293	0.826389
LAMA5	chr20	62322015	62329797	62330822	62333908	62333913	0.826389
LAMA5	chr20	62322015	62329797	62330822	62333908	62337627	0.826389
LAMA5	chr20	62322015	62329797	62330822	62333908	62352293	0.826389
LAMA5	chr20	62322015	62329797	62330822	62333913	62337627	0.826389
LAMA5	chr20	62322015	62329797	62330822	62333913	62352293	0.826389
LAMA5	chr20	62322015	62329797	62330822	62337627	62352293	0.826389
LAMA5	chr20	62322015	62330822	62332390	62333908	62333913	0.826389
LAMA5	chr20	62322015	62330822	62332390	62333908	62337627	0.826389
LAMA5	chr20	62322015	62330822	62332390	62333908	62352293	0.826389
LAMA5	chr20	62322015	62330822	62332390	62333913	62337627	0.826389
LAMA5	chr20	62322015	62330822	62332390	62333913	62352293	0.826389
LAMA5	chr20	62322015	62330822	62332390	62337627	62352293	0.826389
LAMA5	chr20	62322015	62330822	62333908	62333913	62337627	0.826389
LAMA5	chr20	62322015	62330822	62333908	62333913	62352293	0.826389
LAMA5	chr20	62322015	62330822	62333908	62337627	62352293	0.826389
LAMA5	chr20	62322015	62330822	62333913	62337627	62352293	0.826389
LAMA5	chr20	62325425	62325523	62329797	62330822	62332390	0.826389
LAMA5	chr20	62325425	62325523	62329797	62330822	62333908	0.826389
LAMA5	chr20	62325425	62325523	62329797	62330822	62333913	0.826389
LAMA5	chr20	62325425	62325523	62329797	62330822	62337627	0.826389
LAMA5	chr20	62325425	62325523	62329797	62330822	62352293	0.826389
LAMA5	chr20	62325425	62325523	62330822	62332390	62333908	0.826389
LAMA5	chr20	62325425	62325523	62330822	62332390	62333913	0.826389
LAMA5	chr20	62325425	62325523	62330822	62332390	62337627	0.826389
LAMA5	chr20	62325425	62325523	62330822	62332390	62352293	0.826389
LAMA5	chr20	62325425	62325523	62330822	62333908	62333913	0.826389
LAMA5	chr20	62325425	62325523	62330822	62333908	62337627	0.826389
LAMA5	chr20	62325425	62325523	62330822	62333908	62352293	0.826389
LAMA5	chr20	62325425	62325523	62330822	62333913	62337627	0.826389
LAMA5	chr20	62325425	62325523	62330822	62333913	62352293	0.826389
LAMA5	chr20	62325425	62325523	62330822	62337627	62352293	0.826389
LAMA5	chr20	62325425	62329797	62330822	62332390	62333908	0.826389
LAMA5	chr20	62325425	62329797	62330822	62332390	62333913	0.826389
LAMA5	chr20	62325425	62329797	62330822	62332390	62337627	0.826389
LAMA5	chr20	62325425	62329797	62330822	62332390	62352293	0.826389
LAMA5	chr20	62325425	62329797	62330822	62333908	62333913	0.826389
LAMA5	chr20	62325425	62329797	62330822	62333908	62337627	0.826389
LAMA5	chr20	62325425	62329797	62330822	62333908	62352293	0.826389
LAMA5	chr20	62325425	62329797	62330822	62333913	62337627	0.826389
LAMA5	chr20	62325425	62329797	62330822	62333913	62352293	0.826389
LAMA5	chr20	62325425	62329797	62330822	62337627	62352293	0.826389
LAMA5	chr20	62325425	62330822	62332390	62333908	62333913	0.826389
LAMA5	chr20	62325425	62330822	62332390	62333908	62337627	0.826389
LAMA5	chr20	62325425	62330822	62332390	62333908	62352293	0.826389
LAMA5	chr20	62325425	62330822	62332390	62333913	62337627	0.826389
LAMA5	chr20	62325425	62330822	62332390	62333913	62352293	0.826389
LAMA5	chr20	62325425	62330822	62332390	62337627	62352293	0.826389
LAMA5	chr20	62325425	62330822	62333908	62333913	62337627	0.826389
LAMA5	chr20	62325425	62330822	62333908	62333913	62352293	0.826389
LAMA5	chr20	62325425	62330822	62333908	62337627	62352293	0.826389
LAMA5	chr20	62325425	62330822	62333913	62337627	62352293	0.826389
LAMA5	chr20	62325523	62329797	62330822	62332390	62333908	0.826389
LAMA5	chr20	62325523	62329797	62330822	62332390	62333913	0.826389
LAMA5	chr20	62325523	62329797	62330822	62332390	62337627	0.826389
LAMA5	chr20	62325523	62329797	62330822	62332390	62352293	0.826389
LAMA5	chr20	62325523	62329797	62330822	62333908	62333913	0.826389
LAMA5	chr20	62325523	62329797	62330822	62333908	62337627	0.826389
LAMA5	chr20	62325523	62329797	62330822	62333908	62352293	0.826389
LAMA5	chr20	62325523	62329797	62330822	62333913	62337627	0.826389
LAMA5	chr20	62325523	62329797	62330822	62333913	62352293	0.826389
LAMA5	chr20	62325523	62329797	62330822	62337627	62352293	0.826389
LAMA5	chr20	62325523	62330822	62332390	62333908	62333913	0.826389
LAMA5	chr20	62325523	62330822	62332390	62333908	62337627	0.826389
LAMA5	chr20	62325523	62330822	62332390	62333908	62352293	0.826389
LAMA5	chr20	62325523	62330822	62332390	62333913	62337627	0.826389
LAMA5	chr20	62325523	62330822	62332390	62333913	62352293	0.826389
LAMA5	chr20	62325523	62330822	62332390	62337627	62352293	0.826389
LAMA5	chr20	62325523	62330822	62333908	62333913	62337627	0.826389
LAMA5	chr20	62325523	62330822	62333908	62333913	62352293	0.826389
LAMA5	chr20	62325523	62330822	62333908	62337627	62352293	0.826389
LAMA5	chr20	62325523	62330822	62333913	62337627	62352293	0.826389
LAMA5	chr20	62329797	62330822	62332390	62333908	62333913	0.826389
LAMA5	chr20	62329797	62330822	62332390	62333908	62337627	0.826389
LAMA5	chr20	62329797	62330822	62332390	62333908	62352293	0.826389
LAMA5	chr20	62329797	62330822	62332390	62333913	62337627	0.826389
LAMA5	chr20	62329797	62330822	62332390	62333913	62352293	0.826389
LAMA5	chr20	62329797	62330822	62332390	62337627	62352293	0.826389
LAMA5	chr20	62329797	62330822	62333908	62333913	62337627	0.826389
LAMA5	chr20	62329797	62330822	62333908	62333913	62352293	0.826389
LAMA5	chr20	62329797	62330822	62333908	62337627	62352293	0.826389
LAMA5	chr20	62329797	62330822	62333913	62337627	62352293	0.826389
LAMA5	chr20	62330822	62332390	62333908	62333913	62337627	0.826389
LAMA5	chr20	62330822	62332390	62333908	62333913	62352293	0.826389
LAMA5	chr20	62330822	62332390	62333908	62337627	62352293	0.826389
LAMA5	chr20	62330822	62332390	62333913	62337627	62352293	0.826389
LAMA5	chr20	62330822	62333908	62333913	62337627	62352293	0.826389
CLCNKB	chr1	16048038	16048568	16048569	16049824	16053701	0.805556
CLCNKB	chr1	16048038	16048568	16048569	16049696	16049824	0.791667
KRT13	chr17	41502931	41502942	41503277	41503661	41505437	0.791667
MIAT	chr22	26665973	26669154	26669718	26672629	26674488	0.791667
CLCNKB	chr1	16048038	16048568	16048569	16049696	16053701	0.784722
CLCNKB	chr1	16048038	16048568	16049696	16049824	16053701	0.784722
CLCNKB	chr1	16048038	16048569	16049696	16049824	16053701	0.784722
CLCNKB	chr1	16048568	16048569	16049696	16049824	16053701	0.784722
TTN	chr2	178751160	178756224	178759031	178764734	178780128	0.770833
ZNF469	chr16	88428539	88428568	88429246	88431038	88431889	0.770833
LAMA5	chr20	62322015	62325425	62325523	62329797	62332619	0.763889
LAMA5	chr20	62322015	62325425	62325523	62332390	62332619	0.763889
LAMA5	chr20	62322015	62325425	62325523	62332619	62333908	0.763889
LAMA5	chr20	62322015	62325425	62325523	62332619	62333913	0.763889
LAMA5	chr20	62322015	62325425	62325523	62332619	62337627	0.763889
LAMA5	chr20	62322015	62325425	62325523	62332619	62352293	0.763889
LAMA5	chr20	62322015	62325425	62329797	62332390	62332619	0.763889
LAMA5	chr20	62322015	62325425	62329797	62332619	62333908	0.763889
LAMA5	chr20	62322015	62325425	62329797	62332619	62333913	0.763889
LAMA5	chr20	62322015	62325425	62329797	62332619	62337627	0.763889
LAMA5	chr20	62322015	62325425	62329797	62332619	62352293	0.763889
LAMA5	chr20	62322015	62325425	62332390	62332619	62333908	0.763889
LAMA5	chr20	62322015	62325425	62332390	62332619	62333913	0.763889
LAMA5	chr20	62322015	62325425	62332390	62332619	62337627	0.763889
LAMA5	chr20	62322015	62325425	62332390	62332619	62352293	0.763889
LAMA5	chr20	62322015	62325425	62332619	62333908	62333913	0.763889
LAMA5	chr20	62322015	62325425	62332619	62333908	62337627	0.763889
LAMA5	chr20	62322015	62325425	62332619	62333908	62352293	0.763889
LAMA5	chr20	62322015	62325425	62332619	62333913	62337627	0.763889
LAMA5	chr20	62322015	62325425	62332619	62333913	62352293	0.763889
LAMA5	chr20	62322015	62325425	62332619	62337627	62352293	0.763889
LAMA5	chr20	62322015	62325523	62329797	62332390	62332619	0.763889
LAMA5	chr20	62322015	62325523	62329797	62332619	62333908	0.763889
LAMA5	chr20	62322015	62325523	62329797	62332619	62333913	0.763889
LAMA5	chr20	62322015	62325523	62329797	62332619	62337627	0.763889
LAMA5	chr20	62322015	62325523	62329797	62332619	62352293	0.763889
LAMA5	chr20	62322015	62325523	62332390	62332619	62333908	0.763889
LAMA5	chr20	62322015	62325523	62332390	62332619	62333913	0.763889
LAMA5	chr20	62322015	62325523	62332390	62332619	62337627	0.763889
LAMA5	chr20	62322015	62325523	62332390	62332619	62352293	0.763889
LAMA5	chr20	62322015	62325523	62332619	62333908	62333913	0.763889
LAMA5	chr20	62322015	62325523	62332619	62333908	62337627	0.763889
LAMA5	chr20	62322015	62325523	62332619	62333908	62352293	0.763889
LAMA5	chr20	62322015	62325523	62332619	62333913	62337627	0.763889
LAMA5	chr20	62322015	62325523	62332619	62333913	62352293	0.763889
LAMA5	chr20	62322015	62325523	62332619	62337627	62352293	0.763889
LAMA5	chr20	62322015	62329797	62332390	62332619	62333908	0.763889
LAMA5	chr20	62322015	62329797	62332390	62332619	62333913	0.763889
LAMA5	chr20	62322015	62329797	62332390	62332619	62337627	0.763889
LAMA5	chr20	62322015	62329797	62332390	62332619	62352293	0.763889
LAMA5	chr20	62322015	62329797	62332619	62333908	62333913	0.763889
LAMA5	chr20	62322015	62329797	62332619	62333908	62337627	0.763889
LAMA5	chr20	62322015	62329797	62332619	62333908	62352293	0.763889
LAMA5	chr20	62322015	62329797	62332619	62333913	62337627	0.763889
LAMA5	chr20	62322015	62329797	62332619	62333913	62352293	0.763889
LAMA5	chr20	62322015	62329797	62332619	62337627	62352293	0.763889
LAMA5	chr20	62322015	62332390	62332619	62333908	62333913	0.763889
LAMA5	chr20	62322015	62332390	62332619	62333908	62337627	0.763889
LAMA5	chr20	62322015	62332390	62332619	62333908	62352293	0.763889
LAMA5	chr20	62322015	62332390	62332619	62333913	62337627	0.763889
LAMA5	chr20	62322015	62332390	62332619	62333913	62352293	0.763889
LAMA5	chr20	62322015	62332390	62332619	62337627	62352293	0.763889
LAMA5	chr20	62322015	62332619	62333908	62333913	62337627	0.763889
LAMA5	chr20	62322015	62332619	62333908	62333913	62352293	0.763889
LAMA5	chr20	62322015	62332619	62333908	62337627	62352293	0.763889
LAMA5	chr20	62322015	62332619	62333913	62337627	62352293	0.763889
LAMA5	chr20	62325425	62325523	62329797	62332390	62332619	0.763889
LAMA5	chr20	62325425	62325523	62329797	62332619	62333908	0.763889
LAMA5	chr20	62325425	62325523	62329797	62332619	62333913	0.763889
LAMA5	chr20	62325425	62325523	62329797	62332619	62337627	0.763889
LAMA5	chr20	62325425	62325523	62329797	62332619	62352293	0.763889
LAMA5	chr20	62325425	62325523	62332390	62332619	62333908	0.763889
LAMA5	chr20	62325425	62325523	62332390	62332619	62333913	0.763889
LAMA5	chr20	62325425	62325523	62332390	62332619	62337627	0.763889
LAMA5	chr20	62325425	62325523	62332390	62332619	62352293	0.763889
LAMA5	chr20	62325425	62325523	62332619	62333908	62333913	0.763889
LAMA5	chr20	62325425	62325523	62332619	62333908	62337627	0.763889
LAMA5	chr20	62325425	62325523	62332619	62333908	62352293	0.763889
LAMA5	chr20	62325425	62325523	62332619	62333913	62337627	0.763889
LAMA5	chr20	62325425	62325523	62332619	62333913	62352293	0.763889
LAMA5	chr20	62325425	62325523	62332619	62337627	62352293	0.763889
LAMA5	chr20	62325425	62329797	62332390	62332619	62333908	0.763889
LAMA5	chr20	62325425	62329797	62332390	62332619	62333913	0.763889
LAMA5	chr20	62325425	62329797	62332390	62332619	62337627	0.763889
LAMA5	chr20	62325425	62329797	62332390	62332619	62352293	0.763889
LAMA5	chr20	62325425	62329797	62332619	62333908	62333913	0.763889
LAMA5	chr20	62325425	62329797	62332619	62333908	62337627	0.763889
LAMA5	chr20	62325425	62329797	62332619	62333908	62352293	0.763889
LAMA5	chr20	62325425	62329797	62332619	62333913	62337627	0.763889
LAMA5	chr20	62325425	62329797	62332619	62333913	62352293	0.763889
LAMA5	chr20	62325425	62329797	62332619	62337627	62352293	0.763889
LAMA5	chr20	62325425	62332390	62332619	62333908	62333913	0.763889
LAMA5	chr20	62325425	62332390	62332619	62333908	62337627	0.763889
LAMA5	chr20	62325425	62332390	62332619	62333908	62352293	0.763889
LAMA5	chr20	62325425	62332390	62332619	62333913	62337627	0.763889
LAMA5	chr20	62325425	62332390	62332619	62333913	62352293	0.763889
LAMA5	chr20	62325425	62332390	62332619	62337627	62352293	0.763889
LAMA5	chr20	62325425	62332619	62333908	62333913	62337627	0.763889
LAMA5	chr20	62325425	62332619	62333908	62333913	62352293	0.763889
LAMA5	chr20	62325425	62332619	62333908	62337627	62352293	0.763889
LAMA5	chr20	62325425	62332619	62333913	62337627	62352293	0.763889
LAMA5	chr20	62325523	62329797	62332390	62332619	62333908	0.763889
LAMA5	chr20	62325523	62329797	62332390	62332619	62333913	0.763889
LAMA5	chr20	62325523	62329797	62332390	62332619	62337627	0.763889
LAMA5	chr20	62325523	62329797	62332390	62332619	62352293	0.763889
LAMA5	chr20	62325523	62329797	62332619	62333908	62333913	0.763889
LAMA5	chr20	62325523	62329797	62332619	62333908	62337627	0.763889
LAMA5	chr20	62325523	62329797	62332619	62333908	62352293	0.763889
LAMA5	chr20	62325523	62329797	62332619	62333913	62337627	0.763889
LAMA5	chr20	62325523	62329797	62332619	62333913	62352293	0.763889
LAMA5	chr20	62325523	62329797	62332619	62337627	62352293	0.763889
LAMA5	chr20	62325523	62332390	62332619	62333908	62333913	0.763889
LAMA5	chr20	62325523	62332390	62332619	62333908	62337627	0.763889
LAMA5	chr20	62325523	62332390	62332619	62333908	62352293	0.763889
LAMA5	chr20	62325523	62332390	62332619	62333913	62337627	0.763889
LAMA5	chr20	62325523	62332390	62332619	62333913	62352293	0.763889
LAMA5	chr20	62325523	62332390	62332619	62337627	62352293	0.763889
LAMA5	chr20	62325523	62332619	62333908	62333913	62337627	0.763889
LAMA5	chr20	62325523	62332619	62333908	62333913	62352293	0.763889
LAMA5	chr20	62325523	62332619	62333908	62337627	62352293	0.763889
LAMA5	chr20	62325523	62332619	62333913	62337627	62352293	0.763889
LAMA5	chr20	62329797	62332390	62332619	62333908	62333913	0.763889
LAMA5	chr20	62329797	62332390	62332619	62333908	62337627	0.763889
LAMA5	chr20	62329797	62332390	62332619	62333908	62352293	0.763889
LAMA5	chr20	62329797	62332390	62332619	62333913	62337627	0.763889
LAMA5	chr20	62329797	62332390	62332619	62333913	62352293	0.763889
LAMA5	chr20	62329797	62332390	62332619	62337627	62352293	0.763889
LAMA5	chr20	62329797	62332619	62333908	62333913	62337627	0.763889
LAMA5	chr20	62329797	62332619	62333908	62333913	62352293	0.763889
LAMA5	chr20	62329797	62332619	62333908	62337627	62352293	0.763889
LAMA5	chr20	62329797	62332619	62333913	62337627	62352293	0.763889
LAMA5	chr20	62332390	62332619	62333908	62333913	62337627	0.763889
LAMA5	chr20	62332390	62332619	62333908	62333913	62352293	0.763889
LAMA5	chr20	62332390	62332619	62333908	62337627	62352293	0.763889
LAMA5	chr20	62332390	62332619	62333913	62337627	62352293	0.763889
LAMA5	chr20	62332619	62333908	62333913	62337627	62352293	0.763889
ZNF469	chr16	88428539	88428568	88429246	88430992	88431038	0.763889
ZNF469	chr16	88428539	88428568	88429246	88430992	88431889	0.763889
GP6	chr19	55014228	55014526	55014977	55015713	55018667	0.756944
SYNE2	chr14	64024977	64027560	64030031	64031212	64031319	0.756944
GP6	chr19	55014129	55014228	55014526	55014977	55015713	0.75
GP6	chr19	55014129	55014228	55014526	55014977	55018667	0.75
GP6	chr19	55014129	55014228	55014526	55015713	55018667	0.75
GP6	chr19	55014129	55014228	55014977	55015713	55018667	0.75
GP6	chr19	55014129	55014526	55014977	55015713	55018667	0.75
LAMA5	chr20	62322015	62325425	62325523	62330822	62332619	0.75
LAMA5	chr20	62322015	62325425	62329797	62330822	62332619	0.75
LAMA5	chr20	62322015	62325425	62330822	62332390	62332619	0.75
LAMA5	chr20	62322015	62325425	62330822	62332619	62333908	0.75
LAMA5	chr20	62322015	62325425	62330822	62332619	62333913	0.75
LAMA5	chr20	62322015	62325425	62330822	62332619	62337627	0.75
LAMA5	chr20	62322015	62325425	62330822	62332619	62352293	0.75
LAMA5	chr20	62322015	62325523	62329797	62330822	62332619	0.75
LAMA5	chr20	62322015	62325523	62330822	62332390	62332619	0.75
LAMA5	chr20	62322015	62325523	62330822	62332619	62333908	0.75
LAMA5	chr20	62322015	62325523	62330822	62332619	62333913	0.75
LAMA5	chr20	62322015	62325523	62330822	62332619	62337627	0.75
LAMA5	chr20	62322015	62325523	62330822	62332619	62352293	0.75
LAMA5	chr20	62322015	62329797	62330822	62332390	62332619	0.75
LAMA5	chr20	62322015	62329797	62330822	62332619	62333908	0.75
LAMA5	chr20	62322015	62329797	62330822	62332619	62333913	0.75
LAMA5	chr20	62322015	62329797	62330822	62332619	62337627	0.75
LAMA5	chr20	62322015	62329797	62330822	62332619	62352293	0.75
LAMA5	chr20	62322015	62330822	62332390	62332619	62333908	0.75
LAMA5	chr20	62322015	62330822	62332390	62332619	62333913	0.75
LAMA5	chr20	62322015	62330822	62332390	62332619	62337627	0.75
LAMA5	chr20	62322015	62330822	62332390	62332619	62352293	0.75
LAMA5	chr20	62322015	62330822	62332619	62333908	62333913	0.75
LAMA5	chr20	62322015	62330822	62332619	62333908	62337627	0.75
LAMA5	chr20	62322015	62330822	62332619	62333908	62352293	0.75
LAMA5	chr20	62322015	62330822	62332619	62333913	62337627	0.75
LAMA5	chr20	62322015	62330822	62332619	62333913	62352293	0.75
LAMA5	chr20	62322015	62330822	62332619	62337627	62352293	0.75
LAMA5	chr20	62325425	62325523	62329797	62330822	62332619	0.75
LAMA5	chr20	62325425	62325523	62330822	62332390	62332619	0.75
LAMA5	chr20	62325425	62325523	62330822	62332619	62333908	0.75
LAMA5	chr20	62325425	62325523	62330822	62332619	62333913	0.75
LAMA5	chr20	62325425	62325523	62330822	62332619	62337627	0.75
LAMA5	chr20	62325425	62325523	62330822	62332619	62352293	0.75
LAMA5	chr20	62325425	62329797	62330822	62332390	62332619	0.75
LAMA5	chr20	62325425	62329797	62330822	62332619	62333908	0.75
LAMA5	chr20	62325425	62329797	62330822	62332619	62333913	0.75
LAMA5	chr20	62325425	62329797	62330822	62332619	62337627	0.75
LAMA5	chr20	62325425	62329797	62330822	62332619	62352293	0.75
LAMA5	chr20	62325425	62330822	62332390	62332619	62333908	0.75
LAMA5	chr20	62325425	62330822	62332390	62332619	62333913	0.75
LAMA5	chr20	62325425	62330822	62332390	62332619	62337627	0.75
LAMA5	chr20	62325425	62330822	62332390	62332619	62352293	0.75
LAMA5	chr20	62325425	62330822	62332619	62333908	62333913	0.75
LAMA5	chr20	62325425	62330822	62332619	62333908	62337627	0.75
LAMA5	chr20	62325425	62330822	62332619	62333908	62352293	0.75
LAMA5	chr20	62325425	62330822	62332619	62333913	62337627	0.75
LAMA5	chr20	62325425	62330822	62332619	62333913	62352293	0.75
LAMA5	chr20	62325425	62330822	62332619	62337627	62352293	0.75
LAMA5	chr20	62325523	62329797	62330822	62332390	62332619	0.75
LAMA5	chr20	62325523	62329797	62330822	62332619	62333908	0.75
LAMA5	chr20	62325523	62329797	62330822	62332619	62333913	0.75
LAMA5	chr20	62325523	62329797	62330822	62332619	62337627	0.75
LAMA5	chr20	62325523	62329797	62330822	62332619	62352293	0.75
LAMA5	chr20	62325523	62330822	62332390	62332619	62333908	0.75
LAMA5	chr20	62325523	62330822	62332390	62332619	62333913	0.75
LAMA5	chr20	62325523	62330822	62332390	62332619	62337627	0.75
LAMA5	chr20	62325523	62330822	62332390	62332619	62352293	0.75
LAMA5	chr20	62325523	62330822	62332619	62333908	62333913	0.75
LAMA5	chr20	62325523	62330822	62332619	62333908	62337627	0.75
LAMA5	chr20	62325523	62330822	62332619	62333908	62352293	0.75
LAMA5	chr20	62325523	62330822	62332619	62333913	62337627	0.75
LAMA5	chr20	62325523	62330822	62332619	62333913	62352293	0.75
LAMA5	chr20	62325523	62330822	62332619	62337627	62352293	0.75
LAMA5	chr20	62329797	62330822	62332390	62332619	62333908	0.75
LAMA5	chr20	62329797	62330822	62332390	62332619	62333913	0.75
LAMA5	chr20	62329797	62330822	62332390	62332619	62337627	0.75
LAMA5	chr20	62329797	62330822	62332390	62332619	62352293	0.75
LAMA5	chr20	62329797	62330822	62332619	62333908	62333913	0.75
LAMA5	chr20	62329797	62330822	62332619	62333908	62337627	0.75
LAMA5	chr20	62329797	62330822	62332619	62333908	62352293	0.75
LAMA5	chr20	62329797	62330822	62332619	62333913	62337627	0.75
LAMA5	chr20	62329797	62330822	62332619	62333913	62352293	0.75
LAMA5	chr20	62329797	62330822	62332619	62337627	62352293	0.75
LAMA5	chr20	62330822	62332390	62332619	62333908	62333913	0.75
LAMA5	chr20	62330822	62332390	62332619	62333908	62337627	0.75
LAMA5	chr20	62330822	62332390	62332619	62333908	62352293	0.75
LAMA5	chr20	62330822	62332390	62332619	62333913	62337627	0.75
LAMA5	chr20	62330822	62332390	62332619	62333913	62352293	0.75
LAMA5	chr20	62330822	62332390	62332619	62337627	62352293	0.75
LAMA5	chr20	62330822	62332619	62333908	62333913	62337627	0.75
LAMA5	chr20	62330822	62332619	62333908	62333913	62352293	0.75
LAMA5	chr20	62330822	62332619	62333908	62337627	62352293	0.75
LAMA5	chr20	62330822	62332619	62333913	62337627	62352293	0.75
SYNE2	chr14	64024977	64027560	64030031	64031212	64052317	0.75
SYNE2	chr14	64024977	64027560	64030031	64031319	64052317	0.75
SYNE2	chr14	64024977	64027560	64031212	64031319	64052317	0.75
SYNE2	chr14	64024977	64030031	64031212	64031319	64052317	0.75
SYNE2	chr14	64027560	64030031	64031212	64031319	64052317	0.75
GP6	chr19	55014228	55014526	55014977	55015713	55025227	0.743056
GP6	chr19	55014228	55014526	55014977	55015713	55027612	0.743056
GP6	chr19	55014228	55014526	55014977	55015713	55027693	0.743056
GP6	chr19	55014228	55014526	55014977	55015713	55027704	0.743056
GP6	chr19	55014228	55014526	55014977	55018667	55025227	0.743056
GP6	chr19	55014228	55014526	55014977	55018667	55027612	0.743056
GP6	chr19	55014228	55014526	55014977	55018667	55027693	0.743056
GP6	chr19	55014228	55014526	55014977	55018667	55027704	0.743056
GP6	chr19	55014228	55014526	55014977	55025227	55027612	0.743056
GP6	chr19	55014228	55014526	55014977	55025227	55027693	0.743056
GP6	chr19	55014228	55014526	55014977	55025227	55027704	0.743056
GP6	chr19	55014228	55014526	55014977	55027612	55027693	0.743056
GP6	chr19	55014228	55014526	55014977	55027612	55027704	0.743056
GP6	chr19	55014228	55014526	55014977	55027693	55027704	0.743056
GP6	chr19	55014228	55014526	55015713	55018667	55025227	0.743056
GP6	chr19	55014228	55014526	55015713	55018667	55027612	0.743056
GP6	chr19	55014228	55014526	55015713	55018667	55027693	0.743056
GP6	chr19	55014228	55014526	55015713	55018667	55027704	0.743056
GP6	chr19	55014228	55014526	55015713	55025227	55027612	0.743056
GP6	chr19	55014228	55014526	55015713	55025227	55027693	0.743056
GP6	chr19	55014228	55014526	55015713	55025227	55027704	0.743056
GP6	chr19	55014228	55014526	55015713	55027612	55027693	0.743056
GP6	chr19	55014228	55014526	55015713	55027612	55027704	0.743056
GP6	chr19	55014228	55014526	55015713	55027693	55027704	0.743056
GP6	chr19	55014228	55014526	55018667	55025227	55027612	0.743056
GP6	chr19	55014228	55014526	55018667	55025227	55027693	0.743056
GP6	chr19	55014228	55014526	55018667	55025227	55027704	0.743056
GP6	chr19	55014228	55014526	55018667	55027612	55027693	0.743056
GP6	chr19	55014228	55014526	55018667	55027612	55027704	0.743056
GP6	chr19	55014228	55014526	55018667	55027693	55027704	0.743056
GP6	chr19	55014228	55014526	55025227	55027612	55027693	0.743056
GP6	chr19	55014228	55014526	55025227	55027612	55027704	0.743056
GP6	chr19	55014228	55014526	55025227	55027693	55027704	0.743056
GP6	chr19	55014228	55014526	55027612	55027693	55027704	0.743056
GP6	chr19	55014228	55014977	55015713	55018667	55025227	0.743056
GP6	chr19	55014228	55014977	55015713	55018667	55027612	0.743056
GP6	chr19	55014228	55014977	55015713	55018667	55027693	0.743056
GP6	chr19	55014228	55014977	55015713	55018667	55027704	0.743056
GP6	chr19	55014228	55014977	55015713	55025227	55027612	0.743056
GP6	chr19	55014228	55014977	55015713	55025227	55027693	0.743056
GP6	chr19	55014228	55014977	55015713	55025227	55027704	0.743056
GP6	chr19	55014228	55014977	55015713	55027612	55027693	0.743056
GP6	chr19	55014228	55014977	55015713	55027612	55027704	0.743056
GP6	chr19	55014228	55014977	55015713	55027693	55027704	0.743056
GP6	chr19	55014228	55014977	55018667	55025227	55027612	0.743056
GP6	chr19	55014228	55014977	55018667	55025227	55027693	0.743056
GP6	chr19	55014228	55014977	55018667	55025227	55027704	0.743056
GP6	chr19	55014228	55014977	55018667	55027612	55027693	0.743056
GP6	chr19	55014228	55014977	55018667	55027612	55027704	0.743056
GP6	chr19	55014228	55014977	55018667	55027693	55027704	0.743056
GP6	chr19	55014228	55014977	55025227	55027612	55027693	0.743056
GP6	chr19	55014228	55014977	55025227	55027612	55027704	0.743056
GP6	chr19	55014228	55014977	55025227	55027693	55027704	0.743056
GP6	chr19	55014228	55014977	55027612	55027693	55027704	0.743056
GP6	chr19	55014228	55015713	55018667	55025227	55027612	0.743056
GP6	chr19	55014228	55015713	55018667	55025227	55027693	0.743056
GP6	chr19	55014228	55015713	55018667	55025227	55027704	0.743056
GP6	chr19	55014228	55015713	55018667	55027612	55027693	0.743056
GP6	chr19	55014228	55015713	55018667	55027612	55027704	0.743056
GP6	chr19	55014228	55015713	55018667	55027693	55027704	0.743056
GP6	chr19	55014228	55015713	55025227	55027612	55027693	0.743056
GP6	chr19	55014228	55015713	55025227	55027612	55027704	0.743056
GP6	chr19	55014228	55015713	55025227	55027693	55027704	0.743056
GP6	chr19	55014228	55015713	55027612	55027693	55027704	0.743056
GP6	chr19	55014228	55018667	55025227	55027612	55027693	0.743056
GP6	chr19	55014228	55018667	55025227	55027612	55027704	0.743056
GP6	chr19	55014228	55018667	55025227	55027693	55027704	0.743056
GP6	chr19	55014228	55018667	55027612	55027693	55027704	0.743056
GP6	chr19	55014228	55025227	55027612	55027693	55027704	0.743056
GP6	chr19	55014526	55014977	55015713	55018667	55025227	0.743056
GP6	chr19	55014526	55014977	55015713	55018667	55027612	0.743056
GP6	chr19	55014526	55014977	55015713	55018667	55027693	0.743056
GP6	chr19	55014526	55014977	55015713	55018667	55027704	0.743056
GP6	chr19	55014526	55014977	55015713	55025227	55027612	0.743056
GP6	chr19	55014526	55014977	55015713	55025227	55027693	0.743056
GP6	chr19	55014526	55014977	55015713	55025227	55027704	0.743056
GP6	chr19	55014526	55014977	55015713	55027612	55027693	0.743056
GP6	chr19	55014526	55014977	55015713	55027612	55027704	0.743056
GP6	chr19	55014526	55014977	55015713	55027693	55027704	0.743056
GP6	chr19	55014526	55014977	55018667	55025227	55027612	0.743056
GP6	chr19	55014526	55014977	55018667	55025227	55027693	0.743056
GP6	chr19	55014526	55014977	55018667	55025227	55027704	0.743056
GP6	chr19	55014526	55014977	55018667	55027612	55027693	0.743056
GP6	chr19	55014526	55014977	55018667	55027612	55027704	0.743056
GP6	chr19	55014526	55014977	55018667	55027693	55027704	0.743056
GP6	chr19	55014526	55014977	55025227	55027612	55027693	0.743056
GP6	chr19	55014526	55014977	55025227	55027612	55027704	0.743056
GP6	chr19	55014526	55014977	55025227	55027693	55027704	0.743056
GP6	chr19	55014526	55014977	55027612	55027693	55027704	0.743056
GP6	chr19	55014526	55015713	55018667	55025227	55027612	0.743056
GP6	chr19	55014526	55015713	55018667	55025227	55027693	0.743056
GP6	chr19	55014526	55015713	55018667	55025227	55027704	0.743056
GP6	chr19	55014526	55015713	55018667	55027612	55027693	0.743056
GP6	chr19	55014526	55015713	55018667	55027612	55027704	0.743056
GP6	chr19	55014526	55015713	55018667	55027693	55027704	0.743056
GP6	chr19	55014526	55015713	55025227	55027612	55027693	0.743056
GP6	chr19	55014526	55015713	55025227	55027612	55027704	0.743056
GP6	chr19	55014526	55015713	55025227	55027693	55027704	0.743056
GP6	chr19	55014526	55015713	55027612	55027693	55027704	0.743056
GP6	chr19	55014526	55018667	55025227	55027612	55027693	0.743056
GP6	chr19	55014526	55018667	55025227	55027612	55027704	0.743056
GP6	chr19	55014526	55018667	55025227	55027693	55027704	0.743056
GP6	chr19	55014526	55018667	55027612	55027693	55027704	0.743056
GP6	chr19	55014526	55025227	55027612	55027693	55027704	0.743056
GP6	chr19	55014977	55015713	55018667	55025227	55027612	0.743056
GP6	chr19	55014977	55015713	55018667	55025227	55027693	0.743056
GP6	chr19	55014977	55015713	55018667	55025227	55027704	0.743056
GP6	chr19	55014977	55015713	55018667	55027612	55027693	0.743056
GP6	chr19	55014977	55015713	55018667	55027612	55027704	0.743056
GP6	chr19	55014977	55015713	55018667	55027693	55027704	0.743056
GP6	chr19	55014977	55015713	55025227	55027612	55027693	0.743056
GP6	chr19	55014977	55015713	55025227	55027612	55027704	0.743056
GP6	chr19	55014977	55015713	55025227	55027693	55027704	0.743056
GP6	chr19	55014977	55015713	55027612	55027693	55027704	0.743056
GP6	chr19	55014977	55018667	55025227	55027612	55027693	0.743056
GP6	chr19	55014977	55018667	55025227	55027612	55027704	0.743056
GP6	chr19	55014977	55018667	55025227	55027693	55027704	0.743056
GP6	chr19	55014977	55018667	55027612	55027693	55027704	0.743056
GP6	chr19	55014977	55025227	55027612	55027693	55027704	0.743056
GP6	chr19	55015713	55018667	55025227	55027612	55027693	0.743056
GP6	chr19	55015713	55018667	55025227	55027612	55027704	0.743056
GP6	chr19	55015713	55018667	55025227	55027693	55027704	0.743056
GP6	chr19	55015713	55018667	55027612	55027693	55027704	0.743056
GP6	chr19	55015713	55025227	55027612	55027693	55027704	0.743056
GP6	chr19	55018667	55025227	55027612	55027693	55027704	0.743056
PIKFYVE	chr2	208320275	208325606	208325795	208325804	208347983	0.743056
PIKFYVE	chr2	208320275	208325606	208325795	208345103	208347983	0.743056
PIKFYVE	chr2	208320275	208325606	208325795	208347983	208350046	0.743056
PIKFYVE	chr2	208320275	208325606	208325795	208347983	208350862	0.743056
PIKFYVE	chr2	208320275	208325606	208325804	208345103	208347983	0.743056
PIKFYVE	chr2	208320275	208325606	208325804	208347983	208350046	0.743056
PIKFYVE	chr2	208320275	208325606	208325804	208347983	208350862	0.743056
PIKFYVE	chr2	208320275	208325606	208345103	208347983	208350046	0.743056
PIKFYVE	chr2	208320275	208325606	208345103	208347983	208350862	0.743056
PIKFYVE	chr2	208320275	208325606	208347983	208350046	208350862	0.743056
PIKFYVE	chr2	208320275	208325795	208325804	208345103	208347983	0.743056
PIKFYVE	chr2	208320275	208325795	208325804	208347983	208350046	0.743056
PIKFYVE	chr2	208320275	208325795	208325804	208347983	208350862	0.743056
PIKFYVE	chr2	208320275	208325795	208345103	208347983	208350046	0.743056
PIKFYVE	chr2	208320275	208325795	208345103	208347983	208350862	0.743056
PIKFYVE	chr2	208320275	208325795	208347983	208350046	208350862	0.743056
PIKFYVE	chr2	208320275	208325804	208345103	208347983	208350046	0.743056
PIKFYVE	chr2	208320275	208325804	208345103	208347983	208350862	0.743056
PIKFYVE	chr2	208320275	208325804	208347983	208350046	208350862	0.743056
PIKFYVE	chr2	208320275	208345103	208347983	208350046	208350862	0.743056
PIKFYVE	chr2	208325606	208325795	208325804	208345103	208347983	0.743056
PIKFYVE	chr2	208325606	208325795	208325804	208347983	208350046	0.743056
PIKFYVE	chr2	208325606	208325795	208325804	208347983	208350862	0.743056
PIKFYVE	chr2	208325606	208325795	208345103	208347983	208350046	0.743056
PIKFYVE	chr2	208325606	208325795	208345103	208347983	208350862	0.743056
PIKFYVE	chr2	208325606	208325795	208347983	208350046	208350862	0.743056
PIKFYVE	chr2	208325606	208325804	208345103	208347983	208350046	0.743056
PIKFYVE	chr2	208325606	208325804	208345103	208347983	208350862	0.743056
PIKFYVE	chr2	208325606	208325804	208347983	208350046	208350862	0.743056
PIKFYVE	chr2	208325606	208345103	208347983	208350046	208350862	0.743056
PIKFYVE	chr2	208325795	208325804	208345103	208347983	208350046	0.743056
PIKFYVE	chr2	208325795	208325804	208345103	208347983	208350862	0.743056
PIKFYVE	chr2	208325795	208325804	208347983	208350046	208350862	0.743056
PIKFYVE	chr2	208325795	208345103	208347983	208350046	208350862	0.743056
PIKFYVE	chr2	208325804	208345103	208347983	208350046	208350862	0.743056
SYNE2	chr14	64024977	64027560	64030031	64031212	64052737	0.743056
SYNE2	chr14	64024977	64027560	64030031	64031212	64055956	0.743056
SYNE2	chr14	64024977	64027560	64030031	64031212	64056125	0.743056
SYNE2	chr14	64024977	64027560	64030031	64031319	64052737	0.743056
SYNE2	chr14	64024977	64027560	64030031	64031319	64055956	0.743056
SYNE2	chr14	64024977	64027560	64030031	64031319	64056125	0.743056
SYNE2	chr14	64024977	64027560	64030031	64052317	64052737	0.743056
SYNE2	chr14	64024977	64027560	64030031	64052317	64055956	0.743056
SYNE2	chr14	64024977	64027560	64030031	64052317	64056125	0.743056
SYNE2	chr14	64024977	64027560	64030031	64052737	64055956	0.743056
SYNE2	chr14	64024977	64027560	64030031	64052737	64056125	0.743056
SYNE2	chr14	64024977	64027560	64030031	64055956	64056125	0.743056
SYNE2	chr14	64024977	64027560	64031212	64031319	64052737	0.743056
SYNE2	chr14	64024977	64027560	64031212	64031319	64055956	0.743056
SYNE2	chr14	64024977	64027560	64031212	64031319	64056125	0.743056
SYNE2	chr14	64024977	64027560	64031212	64052317	64052737	0.743056
SYNE2	chr14	64024977	64027560	64031212	64052317	64055956	0.743056
SYNE2	chr14	64024977	64027560	64031212	64052317	64056125	0.743056
SYNE2	chr14	64024977	64027560	64031212	64052737	64055956	0.743056
SYNE2	chr14	64024977	64027560	64031212	64052737	64056125	0.743056
SYNE2	chr14	64024977	64027560	64031212	64055956	64056125	0.743056
SYNE2	chr14	64024977	64027560	64031319	64052317	64052737	0.743056
SYNE2	chr14	64024977	64027560	64031319	64052317	64055956	0.743056
SYNE2	chr14	64024977	64027560	64031319	64052317	64056125	0.743056
SYNE2	chr14	64024977	64027560	64031319	64052737	64055956	0.743056
SYNE2	chr14	64024977	64027560	64031319	64052737	64056125	0.743056
SYNE2	chr14	64024977	64027560	64031319	64055956	64056125	0.743056
SYNE2	chr14	64024977	64027560	64052317	64052737	64055956	0.743056
SYNE2	chr14	64024977	64027560	64052317	64052737	64056125	0.743056
SYNE2	chr14	64024977	64027560	64052317	64055956	64056125	0.743056
SYNE2	chr14	64024977	64027560	64052737	64055956	64056125	0.743056
SYNE2	chr14	64024977	64030031	64031212	64031319	64052737	0.743056
SYNE2	chr14	64024977	64030031	64031212	64031319	64055956	0.743056
SYNE2	chr14	64024977	64030031	64031212	64031319	64056125	0.743056
SYNE2	chr14	64024977	64030031	64031212	64052317	64052737	0.743056
SYNE2	chr14	64024977	64030031	64031212	64052317	64055956	0.743056
SYNE2	chr14	64024977	64030031	64031212	64052317	64056125	0.743056
SYNE2	chr14	64024977	64030031	64031212	64052737	64055956	0.743056
SYNE2	chr14	64024977	64030031	64031212	64052737	64056125	0.743056
SYNE2	chr14	64024977	64030031	64031212	64055956	64056125	0.743056
SYNE2	chr14	64024977	64030031	64031319	64052317	64052737	0.743056
SYNE2	chr14	64024977	64030031	64031319	64052317	64055956	0.743056
SYNE2	chr14	64024977	64030031	64031319	64052317	64056125	0.743056
SYNE2	chr14	64024977	64030031	64031319	64052737	64055956	0.743056
SYNE2	chr14	64024977	64030031	64031319	64052737	64056125	0.743056
SYNE2	chr14	64024977	64030031	64031319	64055956	64056125	0.743056
SYNE2	chr14	64024977	64030031	64052317	64052737	64055956	0.743056
SYNE2	chr14	64024977	64030031	64052317	64052737	64056125	0.743056
SYNE2	chr14	64024977	64030031	64052317	64055956	64056125	0.743056
SYNE2	chr14	64024977	64030031	64052737	64055956	64056125	0.743056
SYNE2	chr14	64024977	64031212	64031319	64052317	64052737	0.743056
SYNE2	chr14	64024977	64031212	64031319	64052317	64055956	0.743056
SYNE2	chr14	64024977	64031212	64031319	64052317	64056125	0.743056
SYNE2	chr14	64024977	64031212	64031319	64052737	64055956	0.743056
SYNE2	chr14	64024977	64031212	64031319	64052737	64056125	0.743056
SYNE2	chr14	64024977	64031212	64031319	64055956	64056125	0.743056
SYNE2	chr14	64024977	64031212	64052317	64052737	64055956	0.743056
SYNE2	chr14	64024977	64031212	64052317	64052737	64056125	0.743056
SYNE2	chr14	64024977	64031212	64052317	64055956	64056125	0.743056
SYNE2	chr14	64024977	64031212	64052737	64055956	64056125	0.743056
SYNE2	chr14	64024977	64031319	64052317	64052737	64055956	0.743056
SYNE2	chr14	64024977	64031319	64052317	64052737	64056125	0.743056
SYNE2	chr14	64024977	64031319	64052317	64055956	64056125	0.743056
SYNE2	chr14	64024977	64031319	64052737	64055956	64056125	0.743056
SYNE2	chr14	64024977	64052317	64052737	64055956	64056125	0.743056
SYNE2	chr14	64027560	64030031	64031212	64031319	64052737	0.743056
SYNE2	chr14	64027560	64030031	64031212	64031319	64055956	0.743056
SYNE2	chr14	64027560	64030031	64031212	64031319	64056125	0.743056
SYNE2	chr14	64027560	64030031	64031212	64052317	64052737	0.743056
SYNE2	chr14	64027560	64030031	64031212	64052317	64055956	0.743056
SYNE2	chr14	64027560	64030031	64031212	64052317	64056125	0.743056
SYNE2	chr14	64027560	64030031	64031212	64052737	64055956	0.743056
SYNE2	chr14	64027560	64030031	64031212	64052737	64056125	0.743056
SYNE2	chr14	64027560	64030031	64031212	64055956	64056125	0.743056
SYNE2	chr14	64027560	64030031	64031319	64052317	64052737	0.743056
SYNE2	chr14	64027560	64030031	64031319	64052317	64055956	0.743056
SYNE2	chr14	64027560	64030031	64031319	64052317	64056125	0.743056
SYNE2	chr14	64027560	64030031	64031319	64052737	64055956	0.743056
SYNE2	chr14	64027560	64030031	64031319	64052737	64056125	0.743056
SYNE2	chr14	64027560	64030031	64031319	64055956	64056125	0.743056
SYNE2	chr14	64027560	64030031	64052317	64052737	64055956	0.743056
SYNE2	chr14	64027560	64030031	64052317	64052737	64056125	0.743056
SYNE2	chr14	64027560	64030031	64052317	64055956	64056125	0.743056
SYNE2	chr14	64027560	64030031	64052737	64055956	64056125	0.743056
SYNE2	chr14	64027560	64031212	64031319	64052317	64052737	0.743056
SYNE2	chr14	64027560	64031212	64031319	64052317	64055956	0.743056
SYNE2	chr14	64027560	64031212	64031319	64052317	64056125	0.743056
SYNE2	chr14	64027560	64031212	64031319	64052737	64055956	0.743056
SYNE2	chr14	64027560	64031212	64031319	64052737	64056125	0.743056
SYNE2	chr14	64027560	64031212	64031319	64055956	64056125	0.743056
SYNE2	chr14	64027560	64031212	64052317	64052737	64055956	0.743056
SYNE2	chr14	64027560	64031212	64052317	64052737	64056125	0.743056
SYNE2	chr14	64027560	64031212	64052317	64055956	64056125	0.743056
SYNE2	chr14	64027560	64031212	64052737	64055956	64056125	0.743056
SYNE2	chr14	64027560	64031319	64052317	64052737	64055956	0.743056
SYNE2	chr14	64027560	64031319	64052317	64052737	64056125	0.743056
SYNE2	chr14	64027560	64031319	64052317	64055956	64056125	0.743056
SYNE2	chr14	64027560	64031319	64052737	64055956	64056125	0.743056
SYNE2	chr14	64027560	64052317	64052737	64055956	64056125	0.743056
SYNE2	chr14	64030031	64031212	64031319	64052317	64052737	0.743056
SYNE2	chr14	64030031	64031212	64031319	64052317	64055956	0.743056
SYNE2	chr14	64030031	64031212	64031319	64052317	64056125	0.743056
SYNE2	chr14	64030031	64031212	64031319	64052737	64055956	0.743056
SYNE2	chr14	64030031	64031212	64031319	64052737	64056125	0.743056
SYNE2	chr14	64030031	64031212	64031319	64055956	64056125	0.743056
SYNE2	chr14	64030031	64031212	64052317	64052737	64055956	0.743056
SYNE2	chr14	64030031	64031212	64052317	64052737	64056125	0.743056
SYNE2	chr14	64030031	64031212	64052317	64055956	64056125	0.743056
SYNE2	chr14	64030031	64031212	64052737	64055956	64056125	0.743056
SYNE2	chr14	64030031	64031319	64052317	64052737	64055956	0.743056
SYNE2	chr14	64030031	64031319	64052317	64052737	64056125	0.743056
SYNE2	chr14	64030031	64031319	64052317	64055956	64056125	0.743056
SYNE2	chr14	64030031	64031319	64052737	64055956	64056125	0.743056
SYNE2	chr14	64030031	64052317	64052737	64055956	64056125	0.743056
SYNE2	chr14	64031212	64031319	64052317	64052737	64055956	0.743056
SYNE2	chr14	64031212	64031319	64052317	64052737	64056125	0.743056
SYNE2	chr14	64031212	64031319	64052317	64055956	64056125	0.743056
SYNE2	chr14	64031212	64031319	64052737	64055956	64056125	0.743056
SYNE2	chr14	64031212	64052317	64052737	64055956	64056125	0.743056
SYNE2	chr14	64031319	64052317	64052737	64055956	64056125	0.743056
ZNF469	chr16	88428539	88428568	88430992	88431038	88431889	0.743056
ZNF469	chr16	88428539	88429246	88430992	88431038	88431889	0.743056
ZNF469	chr16	88428568	88429246	88430992	88431038	88431889	0.743056
GP6	chr19	55014129	55014228	55014526	55014977	55025227	0.736111
GP6	chr19	55014129	55014228	55014526	55014977	55027612	0.736111
GP6	chr19	55014129	55014228	55014526	55014977	55027693	0.736111
GP6	chr19	55014129	55014228	55014526	55014977	55027704	0.736111
GP6	chr19	55014129	55014228	55014526	55015713	55025227	0.736111
GP6	chr19	55014129	55014228	55014526	55015713	55027612	0.736111
GP6	chr19	55014129	55014228	55014526	55015713	55027693	0.736111
GP6	chr19	55014129	55014228	55014526	55015713	55027704	0.736111
GP6	chr19	55014129	55014228	55014526	55018667	55025227	0.736111
GP6	chr19	55014129	55014228	55014526	55018667	55027612	0.736111
GP6	chr19	55014129	55014228	55014526	55018667	55027693	0.736111
GP6	chr19	55014129	55014228	55014526	55018667	55027704	0.736111
GP6	chr19	55014129	55014228	55014526	55025227	55027612	0.736111
GP6	chr19	55014129	55014228	55014526	55025227	55027693	0.736111
GP6	chr19	55014129	55014228	55014526	55025227	55027704	0.736111
GP6	chr19	55014129	55014228	55014526	55027612	55027693	0.736111
GP6	chr19	55014129	55014228	55014526	55027612	55027704	0.736111
GP6	chr19	55014129	55014228	55014526	55027693	55027704	0.736111
GP6	chr19	55014129	55014228	55014977	55015713	55025227	0.736111
GP6	chr19	55014129	55014228	55014977	55015713	55027612	0.736111
GP6	chr19	55014129	55014228	55014977	55015713	55027693	0.736111
GP6	chr19	55014129	55014228	55014977	55015713	55027704	0.736111
GP6	chr19	55014129	55014228	55014977	55018667	55025227	0.736111
GP6	chr19	55014129	55014228	55014977	55018667	55027612	0.736111
GP6	chr19	55014129	55014228	55014977	55018667	55027693	0.736111
GP6	chr19	55014129	55014228	55014977	55018667	55027704	0.736111
GP6	chr19	55014129	55014228	55014977	55025227	55027612	0.736111
GP6	chr19	55014129	55014228	55014977	55025227	55027693	0.736111
GP6	chr19	55014129	55014228	55014977	55025227	55027704	0.736111
GP6	chr19	55014129	55014228	55014977	55027612	55027693	0.736111
GP6	chr19	55014129	55014228	55014977	55027612	55027704	0.736111
GP6	chr19	55014129	55014228	55014977	55027693	55027704	0.736111
GP6	chr19	55014129	55014228	55015713	55018667	55025227	0.736111
GP6	chr19	55014129	55014228	55015713	55018667	55027612	0.736111
GP6	chr19	55014129	55014228	55015713	55018667	55027693	0.736111
GP6	chr19	55014129	55014228	55015713	55018667	55027704	0.736111
GP6	chr19	55014129	55014228	55015713	55025227	55027612	0.736111
GP6	chr19	55014129	55014228	55015713	55025227	55027693	0.736111
GP6	chr19	55014129	55014228	55015713	55025227	55027704	0.736111
GP6	chr19	55014129	55014228	55015713	55027612	55027693	0.736111
GP6	chr19	55014129	55014228	55015713	55027612	55027704	0.736111
GP6	chr19	55014129	55014228	55015713	55027693	55027704	0.736111
GP6	chr19	55014129	55014228	55018667	55025227	55027612	0.736111
GP6	chr19	55014129	55014228	55018667	55025227	55027693	0.736111
GP6	chr19	55014129	55014228	55018667	55025227	55027704	0.736111
GP6	chr19	55014129	55014228	55018667	55027612	55027693	0.736111
GP6	chr19	55014129	55014228	55018667	55027612	55027704	0.736111
GP6	chr19	55014129	55014228	55018667	55027693	55027704	0.736111
GP6	chr19	55014129	55014228	55025227	55027612	55027693	0.736111
GP6	chr19	55014129	55014228	55025227	55027612	55027704	0.736111
GP6	chr19	55014129	55014228	55025227	55027693	55027704	0.736111
GP6	chr19	55014129	55014228	55027612	55027693	55027704	0.736111
GP6	chr19	55014129	55014526	55014977	55015713	55025227	0.736111
GP6	chr19	55014129	55014526	55014977	55015713	55027612	0.736111
GP6	chr19	55014129	55014526	55014977	55015713	55027693	0.736111
GP6	chr19	55014129	55014526	55014977	55015713	55027704	0.736111
GP6	chr19	55014129	55014526	55014977	55018667	55025227	0.736111
GP6	chr19	55014129	55014526	55014977	55018667	55027612	0.736111
GP6	chr19	55014129	55014526	55014977	55018667	55027693	0.736111
GP6	chr19	55014129	55014526	55014977	55018667	55027704	0.736111
GP6	chr19	55014129	55014526	55014977	55025227	55027612	0.736111
GP6	chr19	55014129	55014526	55014977	55025227	55027693	0.736111
GP6	chr19	55014129	55014526	55014977	55025227	55027704	0.736111
GP6	chr19	55014129	55014526	55014977	55027612	55027693	0.736111
GP6	chr19	55014129	55014526	55014977	55027612	55027704	0.736111
GP6	chr19	55014129	55014526	55014977	55027693	55027704	0.736111
GP6	chr19	55014129	55014526	55015713	55018667	55025227	0.736111
GP6	chr19	55014129	55014526	55015713	55018667	55027612	0.736111
GP6	chr19	55014129	55014526	55015713	55018667	55027693	0.736111
GP6	chr19	55014129	55014526	55015713	55018667	55027704	0.736111
GP6	chr19	55014129	55014526	55015713	55025227	55027612	0.736111
GP6	chr19	55014129	55014526	55015713	55025227	55027693	0.736111
GP6	chr19	55014129	55014526	55015713	55025227	55027704	0.736111
GP6	chr19	55014129	55014526	55015713	55027612	55027693	0.736111
GP6	chr19	55014129	55014526	55015713	55027612	55027704	0.736111
GP6	chr19	55014129	55014526	55015713	55027693	55027704	0.736111
GP6	chr19	55014129	55014526	55018667	55025227	55027612	0.736111
GP6	chr19	55014129	55014526	55018667	55025227	55027693	0.736111
GP6	chr19	55014129	55014526	55018667	55025227	55027704	0.736111
GP6	chr19	55014129	55014526	55018667	55027612	55027693	0.736111
GP6	chr19	55014129	55014526	55018667	55027612	55027704	0.736111
GP6	chr19	55014129	55014526	55018667	55027693	55027704	0.736111
GP6	chr19	55014129	55014526	55025227	55027612	55027693	0.736111
GP6	chr19	55014129	55014526	55025227	55027612	55027704	0.736111
GP6	chr19	55014129	55014526	55025227	55027693	55027704	0.736111
GP6	chr19	55014129	55014526	55027612	55027693	55027704	0.736111
GP6	chr19	55014129	55014977	55015713	55018667	55025227	0.736111
GP6	chr19	55014129	55014977	55015713	55018667	55027612	0.736111
GP6	chr19	55014129	55014977	55015713	55018667	55027693	0.736111
GP6	chr19	55014129	55014977	55015713	55018667	55027704	0.736111
GP6	chr19	55014129	55014977	55015713	55025227	55027612	0.736111
GP6	chr19	55014129	55014977	55015713	55025227	55027693	0.736111
GP6	chr19	55014129	55014977	55015713	55025227	55027704	0.736111
GP6	chr19	55014129	55014977	55015713	55027612	55027693	0.736111
GP6	chr19	55014129	55014977	55015713	55027612	55027704	0.736111
GP6	chr19	55014129	55014977	55015713	55027693	55027704	0.736111
GP6	chr19	55014129	55014977	55018667	55025227	55027612	0.736111
GP6	chr19	55014129	55014977	55018667	55025227	55027693	0.736111
GP6	chr19	55014129	55014977	55018667	55025227	55027704	0.736111
GP6	chr19	55014129	55014977	55018667	55027612	55027693	0.736111
GP6	chr19	55014129	55014977	55018667	55027612	55027704	0.736111
GP6	chr19	55014129	55014977	55018667	55027693	55027704	0.736111
GP6	chr19	55014129	55014977	55025227	55027612	55027693	0.736111
GP6	chr19	55014129	55014977	55025227	55027612	55027704	0.736111
GP6	chr19	55014129	55014977	55025227	55027693	55027704	0.736111
GP6	chr19	55014129	55014977	55027612	55027693	55027704	0.736111
GP6	chr19	55014129	55015713	55018667	55025227	55027612	0.736111
GP6	chr19	55014129	55015713	55018667	55025227	55027693	0.736111
GP6	chr19	55014129	55015713	55018667	55025227	55027704	0.736111
GP6	chr19	55014129	55015713	55018667	55027612	55027693	0.736111
GP6	chr19	55014129	55015713	55018667	55027612	55027704	0.736111
GP6	chr19	55014129	55015713	55018667	55027693	55027704	0.736111
GP6	chr19	55014129	55015713	55025227	55027612	55027693	0.736111
GP6	chr19	55014129	55015713	55025227	55027612	55027704	0.736111
GP6	chr19	55014129	55015713	55025227	55027693	55027704	0.736111
GP6	chr19	55014129	55015713	55027612	55027693	55027704	0.736111
GP6	chr19	55014129	55018667	55025227	55027612	55027693	0.736111
GP6	chr19	55014129	55018667	55025227	55027612	55027704	0.736111
GP6	chr19	55014129	55018667	55025227	55027693	55027704	0.736111
GP6	chr19	55014129	55018667	55027612	55027693	55027704	0.736111
GP6	chr19	55014129	55025227	55027612	55027693	55027704	0.736111
ZNF469	chr16	88428539	88428568	88429246	88431813	88433131	0.736111
SLCO1B3	chr12	20858546	20861014	20862826	20883477	20901435	0.722222
ZNF469	chr16	88428539	88428568	88429246	88431889	88433131	0.722222
ZNF469	chr16	88428539	88428568	88429246	88431813	88431889	0.715278
ZNF469	chr16	88428539	88428568	88431813	88431889	88433131	0.715278
ZNF469	chr16	88428539	88429246	88431813	88431889	88433131	0.715278
ZNF469	chr16	88428568	88429246	88431813	88431889	88433131	0.715278
COL17A1	chr10	104036641	104039114	104039458	104041495	104057158	0.708333
ZNF469	chr16	88428539	88428568	88429246	88431038	88433131	0.694444
ZNF469	chr16	88428539	88428568	88429246	88431038	88431813	0.6875
ZNF469	chr16	88428539	88428568	88431038	88431813	88433131	0.6875
ZNF469	chr16	88428539	88429246	88431038	88431813	88433131	0.6875
ZNF469	chr16	88428568	88429246	88431038	88431813	88433131	0.6875
ZNF469	chr16	88430992	88431038	88431813	88431889	88433131	0.6875
ZNF469	chr16	88428539	88428568	88429246	88430992	88433131	0.680556
ZNF469	chr16	88428539	88428568	88431038	88431889	88433131	0.680556
ZNF469	chr16	88428539	88429246	88431038	88431889	88433131	0.680556
ZNF469	chr16	88428539	88431038	88431813	88431889	88433131	0.680556
ZNF469	chr16	88428568	88429246	88431038	88431889	88433131	0.680556
ZNF469	chr16	88429246	88431038	88431813	88431889	88433131	0.680556
PCNT	chr21	46357148	46363881	46366579	46366902	46367087	0.673611
ZNF469	chr16	88428539	88428568	88429246	88430992	88431813	0.673611
ZNF469	chr16	88428539	88428568	88430992	88431813	88433131	0.673611
ZNF469	chr16	88428539	88428568	88430992	88431889	88433131	0.673611
ZNF469	chr16	88428539	88428568	88431038	88431813	88431889	0.673611
ZNF469	chr16	88428539	88429246	88430992	88431813	88433131	0.673611
ZNF469	chr16	88428539	88429246	88430992	88431889	88433131	0.673611
ZNF469	chr16	88428539	88429246	88431038	88431813	88431889	0.673611
ZNF469	chr16	88428539	88430992	88431813	88431889	88433131	0.673611
ZNF469	chr16	88428568	88429246	88430992	88431813	88433131	0.673611
ZNF469	chr16	88428568	88429246	88430992	88431889	88433131	0.673611
ZNF469	chr16	88428568	88429246	88431038	88431813	88431889	0.673611
ZNF469	chr16	88428568	88431038	88431813	88431889	88433131	0.673611
ZNF469	chr16	88429246	88430992	88431813	88431889	88433131	0.673611
ZNF469	chr16	88428539	88428568	88430992	88431813	88431889	0.666667
ZNF469	chr16	88428539	88429246	88430992	88431813	88431889	0.666667
ZNF469	chr16	88428539	88430992	88431038	88431889	88433131	0.666667
ZNF469	chr16	88428568	88429246	88430992	88431813	88431889	0.666667
ZNF469	chr16	88428568	88430992	88431813	88431889	88433131	0.666667
COL6A5	chr3	130405647	130406272	130415648	130443551	130455490	0.659722
ZNF469	chr16	88428539	88428568	88430992	88431038	88433131	0.659722
ZNF469	chr16	88428539	88429246	88430992	88431038	88433131	0.659722
ZNF469	chr16	88428539	88430992	88431038	88431813	88433131	0.659722
ZNF469	chr16	88428568	88429246	88430992	88431038	88433131	0.659722
ZNF469	chr16	88429246	88430992	88431038	88431813	88433131	0.659722
ZNF469	chr16	88429246	88430992	88431038	88431889	88433131	0.659722
CLCNKB	chr1	16046629	16048038	16048499	16049824	16053701	0.652778
NOTCH3	chr19	15162570	15167246	15174241	15181626	15192033	0.652778
ZNF469	chr16	88428539	88428568	88430992	88431038	88431813	0.652778
ZNF469	chr16	88428539	88429246	88430992	88431038	88431813	0.652778
ZNF469	chr16	88428539	88430992	88431038	88431813	88431889	0.652778
ZNF469	chr16	88428568	88429246	88430992	88431038	88431813	0.652778
ZNF469	chr16	88428568	88430992	88431038	88431813	88433131	0.652778
ZNF469	chr16	88428568	88430992	88431038	88431889	88433131	0.652778
ZNF469	chr16	88429246	88430992	88431038	88431813	88431889	0.652778
CLCNKB	chr1	16046629	16048038	16048568	16048569	16049824	0.645833
CLCNKB	chr1	16046629	16048038	16048568	16048569	16053701	0.645833
CLCNKB	chr1	16046629	16048038	16048568	16049824	16053701	0.645833
CLCNKB	chr1	16046629	16048038	16048569	16049824	16053701	0.645833
CLCNKB	chr1	16046629	16048568	16048569	16049824	16053701	0.645833
ZNF469	chr16	88428568	88430992	88431038	88431813	88431889	0.645833
CLCNKB	chr1	16046629	16048038	16048499	16048568	16048569	0.638889
CLCNKB	chr1	16046629	16048038	16048499	16048568	16049824	0.638889
CLCNKB	chr1	16046629	16048038	16048499	16048568	16053701	0.638889
CLCNKB	chr1	16046629	16048038	16048499	16048569	16049824	0.638889
CLCNKB	chr1	16046629	16048038	16048499	16048569	16053701	0.638889
CLCNKB	chr1	16046629	16048499	16048568	16048569	16049824	0.638889
CLCNKB	chr1	16046629	16048499	16048568	16048569	16053701	0.638889
CLCNKB	chr1	16046629	16048499	16048568	16049824	16053701	0.638889
CLCNKB	chr1	16046629	16048499	16048569	16049824	16053701	0.638889
CLCNKB	chr1	16048038	16048499	16048568	16048569	16049824	0.638889
CLCNKB	chr1	16048038	16048499	16048568	16048569	16053701	0.638889
CLCNKB	chr1	16048038	16048499	16048568	16049824	16053701	0.638889
CLCNKB	chr1	16048038	16048499	16048569	16049824	16053701	0.638889
CLCNKB	chr1	16048499	16048568	16048569	16049824	16053701	0.638889
MUC2	chr11	1075747	1083155	1085297	1086825	1090036	0.638889
CLCNKB	chr1	16046629	16048038	16049696	16049824	16053701	0.631944
MUC2	chr11	1083155	1083761	1085297	1086825	1090036	0.631944
NAV2	chr11	19933954	20077566	20077995	20080158	20103368	0.631944
CLCNKB	chr1	16046629	16048038	16048499	16049696	16049824	0.625
CLCNKB	chr1	16046629	16048038	16048499	16049696	16053701	0.625
CLCNKB	chr1	16046629	16048038	16048568	16048569	16049696	0.625
CLCNKB	chr1	16046629	16048038	16048568	16049696	16049824	0.625
CLCNKB	chr1	16046629	16048038	16048568	16049696	16053701	0.625
CLCNKB	chr1	16046629	16048038	16048569	16049696	16049824	0.625
CLCNKB	chr1	16046629	16048038	16048569	16049696	16053701	0.625
CLCNKB	chr1	16046629	16048499	16049696	16049824	16053701	0.625
CLCNKB	chr1	16046629	16048568	16048569	16049696	16049824	0.625
CLCNKB	chr1	16046629	16048568	16048569	16049696	16053701	0.625
CLCNKB	chr1	16046629	16048568	16049696	16049824	16053701	0.625
CLCNKB	chr1	16046629	16048569	16049696	16049824	16053701	0.625
CLCNKB	chr1	16048038	16048499	16049696	16049824	16053701	0.625
COL6A5	chr3	130405647	130406272	130415648	130443551	130468973	0.625
COL6A5	chr3	130405647	130406272	130415648	130455490	130468973	0.625
COL6A5	chr3	130405647	130406272	130443551	130455490	130468973	0.625
COL6A5	chr3	130405647	130415648	130443551	130455490	130468973	0.625
COL6A5	chr3	130406272	130415648	130443551	130455490	130468973	0.625
MUC2	chr11	1075747	1083155	1083761	1085297	1086825	0.625
MUC2	chr11	1075747	1083155	1083761	1085297	1090036	0.625
MUC2	chr11	1075747	1083155	1083761	1086825	1090036	0.625
MUC2	chr11	1075747	1083761	1085297	1086825	1090036	0.625
C19orf12	chr19	29699615	29699751	29701026	29701831	29702814	0.618056
CLCNKB	chr1	16046629	16048038	16048499	16048568	16049696	0.618056
CLCNKB	chr1	16046629	16048038	16048499	16048569	16049696	0.618056
CLCNKB	chr1	16046629	16048499	16048568	16048569	16049696	0.618056
CLCNKB	chr1	16046629	16048499	16048568	16049696	16049824	0.618056
CLCNKB	chr1	16046629	16048499	16048568	16049696	16053701	0.618056
CLCNKB	chr1	16046629	16048499	16048569	16049696	16049824	0.618056
CLCNKB	chr1	16046629	16048499	16048569	16049696	16053701	0.618056
CLCNKB	chr1	16048038	16048499	16048568	16048569	16049696	0.618056
CLCNKB	chr1	16048038	16048499	16048568	16049696	16049824	0.618056
CLCNKB	chr1	16048038	16048499	16048568	16049696	16053701	0.618056
CLCNKB	chr1	16048038	16048499	16048569	16049696	16049824	0.618056
CLCNKB	chr1	16048038	16048499	16048569	16049696	16053701	0.618056
CLCNKB	chr1	16048499	16048568	16048569	16049696	16049824	0.618056
CLCNKB	chr1	16048499	16048568	16048569	16049696	16053701	0.618056
CLCNKB	chr1	16048499	16048568	16049696	16049824	16053701	0.618056
CLCNKB	chr1	16048499	16048569	16049696	16049824	16053701	0.618056
COL6A4P2	chr3	130228075	130234604	130250974	130269747	130269794	0.618056
COL6A4P2	chr3	130228075	130234604	130250974	130269747	130271570	0.618056
COL6A4P2	chr3	130228075	130234604	130250974	130269794	130271570	0.618056
COL6A4P2	chr3	130228075	130234604	130269747	130269794	130271570	0.618056
COL6A4P2	chr3	130228075	130250974	130269747	130269794	130271570	0.618056
COL6A4P2	chr3	130234604	130250974	130269747	130269794	130271570	0.618056
COL17A1	chr10	104036641	104039114	104039458	104041495	104050642	0.611111
COL17A1	chr10	104036641	104039114	104039458	104050642	104057158	0.611111
COL17A1	chr10	104036641	104039114	104041495	104050642	104057158	0.611111
COL17A1	chr10	104036641	104039458	104041495	104050642	104057158	0.611111
COL17A1	chr10	104039114	104039458	104041495	104050642	104057158	0.611111
ACSF3	chr16	89100686	89100732	89101023	89101035	89101050	0.597222
ACSF3	chr16	89100732	89100987	89100996	89101023	89101035	0.597222
ACSF3	chr16	89100732	89100987	89100996	89101023	89101050	0.597222
ACSF3	chr16	89100732	89100987	89100996	89101035	89101050	0.597222
ACSF3	chr16	89100732	89100987	89101023	89101035	89101050	0.597222
ACSF3	chr16	89100732	89100996	89101023	89101035	89101050	0.597222
ACSF3	chr16	89100987	89100996	89101023	89101035	89101050	0.597222
ACSF3	chr16	89100686	89100732	89100987	89100996	89101023	0.590278
ACSF3	chr16	89100686	89100732	89100987	89100996	89101035	0.590278
ACSF3	chr16	89100686	89100732	89100987	89100996	89101050	0.590278
ACSF3	chr16	89100686	89100732	89100987	89101023	89101035	0.590278
ACSF3	chr16	89100686	89100732	89100987	89101023	89101050	0.590278
ACSF3	chr16	89100686	89100732	89100987	89101035	89101050	0.590278
ACSF3	chr16	89100686	89100732	89100996	89101023	89101035	0.590278
ACSF3	chr16	89100686	89100732	89100996	89101023	89101050	0.590278
ACSF3	chr16	89100686	89100732	89100996	89101035	89101050	0.590278
ACSF3	chr16	89100686	89100987	89100996	89101023	89101035	0.590278
ACSF3	chr16	89100686	89100987	89100996	89101023	89101050	0.590278
ACSF3	chr16	89100686	89100987	89100996	89101035	89101050	0.590278
ACSF3	chr16	89100686	89100987	89101023	89101035	89101050	0.590278
ACSF3	chr16	89100686	89100996	89101023	89101035	89101050	0.590278
KCNJ5	chr11	128911444	128912083	128912107	128912117	128916399	0.583333
ACSF3	chr16	89100732	89101023	89101035	89101050	89114475	0.5625
SLC6A18	chr5	1225498	1225511	1225572	1225573	1225588	0.5625
ACSF3	chr16	89100686	89100732	89101023	89101035	89114475	0.555556
ACSF3	chr16	89100686	89100732	89101023	89101050	89114475	0.555556
ACSF3	chr16	89100686	89100732	89101035	89101050	89114475	0.555556
ACSF3	chr16	89100686	89101023	89101035	89101050	89114475	0.555556
ACSF3	chr16	89100732	89100987	89100996	89101023	89114475	0.555556
ACSF3	chr16	89100732	89100987	89100996	89101035	89114475	0.555556
ACSF3	chr16	89100732	89100987	89100996	89101050	89114475	0.555556
ACSF3	chr16	89100732	89100987	89101023	89101035	89114475	0.555556
ACSF3	chr16	89100732	89100987	89101023	89101050	89114475	0.555556
ACSF3	chr16	89100732	89100987	89101035	89101050	89114475	0.555556
ACSF3	chr16	89100732	89100996	89101023	89101035	89114475	0.555556
ACSF3	chr16	89100732	89100996	89101023	89101050	89114475	0.555556
ACSF3	chr16	89100732	89100996	89101035	89101050	89114475	0.555556
ACSF3	chr16	89100987	89100996	89101023	89101035	89114475	0.555556
ACSF3	chr16	89100987	89100996	89101023	89101050	89114475	0.555556
ACSF3	chr16	89100987	89100996	89101035	89101050	89114475	0.555556
ACSF3	chr16	89100987	89101023	89101035	89101050	89114475	0.555556
ACSF3	chr16	89100996	89101023	89101035	89101050	89114475	0.555556
GAA	chr17	80104910	80105745	80105798	80108705	80117606	0.555556
MYH3	chr17	10630278	10638198	10639154	10639448	10639569	0.555556
MYH3	chr17	10630278	10638198	10639154	10639448	10640146	0.555556
MYH3	chr17	10630278	10638198	10639154	10639448	10641099	0.555556
MYH3	chr17	10630278	10638198	10639154	10639569	10640146	0.555556
MYH3	chr17	10630278	10638198	10639154	10639569	10641099	0.555556
MYH3	chr17	10630278	10638198	10639154	10640146	10641099	0.555556
MYH3	chr17	10630278	10638198	10639448	10639569	10640146	0.555556
MYH3	chr17	10630278	10638198	10639448	10639569	10641099	0.555556
MYH3	chr17	10630278	10638198	10639448	10640146	10641099	0.555556
MYH3	chr17	10630278	10638198	10639569	10640146	10641099	0.555556
MYH3	chr17	10630278	10639154	10639448	10639569	10640146	0.555556
MYH3	chr17	10630278	10639154	10639448	10639569	10641099	0.555556
MYH3	chr17	10630278	10639154	10639448	10640146	10641099	0.555556
MYH3	chr17	10630278	10639154	10639569	10640146	10641099	0.555556
MYH3	chr17	10630278	10639448	10639569	10640146	10641099	0.555556
MYH3	chr17	10638198	10639154	10639448	10639569	10640146	0.555556
MYH3	chr17	10638198	10639154	10639448	10639569	10641099	0.555556
MYH3	chr17	10638198	10639154	10639448	10640146	10641099	0.555556
MYH3	chr17	10638198	10639154	10639569	10640146	10641099	0.555556
MYH3	chr17	10638198	10639448	10639569	10640146	10641099	0.555556
MYH3	chr17	10639154	10639448	10639569	10640146	10641099	0.555556
ACSF3	chr16	89100686	89100732	89100987	89100996	89114475	0.548611
ACSF3	chr16	89100686	89100732	89100987	89101023	89114475	0.548611
ACSF3	chr16	89100686	89100732	89100987	89101035	89114475	0.548611
ACSF3	chr16	89100686	89100732	89100987	89101050	89114475	0.548611
ACSF3	chr16	89100686	89100732	89100996	89101023	89114475	0.548611
ACSF3	chr16	89100686	89100732	89100996	89101035	89114475	0.548611
ACSF3	chr16	89100686	89100732	89100996	89101050	89114475	0.548611
ACSF3	chr16	89100686	89100987	89100996	89101023	89114475	0.548611
ACSF3	chr16	89100686	89100987	89100996	89101035	89114475	0.548611
ACSF3	chr16	89100686	89100987	89100996	89101050	89114475	0.548611
ACSF3	chr16	89100686	89100987	89101023	89101035	89114475	0.548611
ACSF3	chr16	89100686	89100987	89101023	89101050	89114475	0.548611
ACSF3	chr16	89100686	89100987	89101035	89101050	89114475	0.548611
ACSF3	chr16	89100686	89100996	89101023	89101035	89114475	0.548611
ACSF3	chr16	89100686	89100996	89101023	89101050	89114475	0.548611
ACSF3	chr16	89100686	89100996	89101035	89101050	89114475	0.548611
GAA	chr17	80097253	80104910	80105745	80105798	80105870	0.548611
GAA	chr17	80097253	80104910	80105745	80105798	80108705	0.548611
GAA	chr17	80097253	80104910	80105745	80105798	80117606	0.548611
GAA	chr17	80097253	80104910	80105745	80108705	80117606	0.548611
GAA	chr17	80097253	80104910	80105798	80108705	80117606	0.548611
GAA	chr17	80097253	80105745	80105798	80108705	80117606	0.548611
GAA	chr17	80104910	80105745	80105798	80105870	80108705	0.548611
GAA	chr17	80104910	80105745	80105798	80105870	80117606	0.548611
GAA	chr17	80104910	80105745	80105870	80108705	80117606	0.548611
GAA	chr17	80104910	80105798	80105870	80108705	80117606	0.548611
GAA	chr17	80105745	80105798	80105870	80108705	80117606	0.548611
MYH3	chr17	10630278	10632701	10638198	10639154	10639448	0.548611
MYH3	chr17	10630278	10632701	10638198	10639154	10639569	0.548611
MYH3	chr17	10630278	10632701	10638198	10639154	10640146	0.548611
MYH3	chr17	10630278	10632701	10638198	10639154	10641099	0.548611
MYH3	chr17	10630278	10632701	10638198	10639448	10639569	0.548611
MYH3	chr17	10630278	10632701	10638198	10639448	10640146	0.548611
MYH3	chr17	10630278	10632701	10638198	10639448	10641099	0.548611
MYH3	chr17	10630278	10632701	10638198	10639569	10640146	0.548611
MYH3	chr17	10630278	10632701	10638198	10639569	10641099	0.548611
MYH3	chr17	10630278	10632701	10638198	10640146	10641099	0.548611
MYH3	chr17	10630278	10632701	10639154	10639448	10639569	0.548611
MYH3	chr17	10630278	10632701	10639154	10639448	10640146	0.548611
MYH3	chr17	10630278	10632701	10639154	10639448	10641099	0.548611
MYH3	chr17	10630278	10632701	10639154	10639569	10640146	0.548611
MYH3	chr17	10630278	10632701	10639154	10639569	10641099	0.548611
MYH3	chr17	10630278	10632701	10639154	10640146	10641099	0.548611
MYH3	chr17	10630278	10632701	10639448	10639569	10640146	0.548611
MYH3	chr17	10630278	10632701	10639448	10639569	10641099	0.548611
MYH3	chr17	10630278	10632701	10639448	10640146	10641099	0.548611
MYH3	chr17	10630278	10632701	10639569	10640146	10641099	0.548611
MYH3	chr17	10632701	10638198	10639154	10639448	10639569	0.548611
MYH3	chr17	10632701	10638198	10639154	10639448	10640146	0.548611
MYH3	chr17	10632701	10638198	10639154	10639448	10641099	0.548611
MYH3	chr17	10632701	10638198	10639154	10639569	10640146	0.548611
MYH3	chr17	10632701	10638198	10639154	10639569	10641099	0.548611
MYH3	chr17	10632701	10638198	10639154	10640146	10641099	0.548611
MYH3	chr17	10632701	10638198	10639448	10639569	10640146	0.548611
MYH3	chr17	10632701	10638198	10639448	10639569	10641099	0.548611
MYH3	chr17	10632701	10638198	10639448	10640146	10641099	0.548611
MYH3	chr17	10632701	10638198	10639569	10640146	10641099	0.548611
MYH3	chr17	10632701	10639154	10639448	10639569	10640146	0.548611
MYH3	chr17	10632701	10639154	10639448	10639569	10641099	0.548611
MYH3	chr17	10632701	10639154	10639448	10640146	10641099	0.548611
MYH3	chr17	10632701	10639154	10639569	10640146	10641099	0.548611
MYH3	chr17	10632701	10639448	10639569	10640146	10641099	0.548611
SLC29A3	chr10	71344299	71351651	71356184	71356185	71362188	0.548611
COL6A5	chr3	130405647	130406145	130406272	130415648	130443551	0.541667
COL6A5	chr3	130405647	130406145	130406272	130415648	130455490	0.541667
COL6A5	chr3	130405647	130406145	130406272	130443551	130455490	0.541667
COL6A5	chr3	130405647	130406145	130415648	130443551	130455490	0.541667
COL6A5	chr3	130406145	130406272	130415648	130443551	130455490	0.541667
GAA	chr17	80097253	80104910	80105745	80105870	80108705	0.541667
GAA	chr17	80097253	80104910	80105745	80105870	80117606	0.541667
GAA	chr17	80097253	80104910	80105798	80105870	80108705	0.541667
GAA	chr17	80097253	80104910	80105798	80105870	80117606	0.541667
GAA	chr17	80097253	80104910	80105870	80108705	80117606	0.541667
GAA	chr17	80097253	80105745	80105798	80105870	80108705	0.541667
GAA	chr17	80097253	80105745	80105798	80105870	80117606	0.541667
GAA	chr17	80097253	80105745	80105870	80108705	80117606	0.541667
GAA	chr17	80097253	80105798	80105870	80108705	80117606	0.541667
ZNF469	chr16	88428539	88428568	88429246	88429600	88431889	0.541667
APOL1	chr22	36265284	36265490	36265520	36265600	36265796	0.534722
COL6A5	chr3	130397852	130405647	130406145	130406272	130415648	0.534722
COL6A5	chr3	130397852	130405647	130406145	130406272	130443551	0.534722
COL6A5	chr3	130397852	130405647	130406145	130406272	130455490	0.534722
COL6A5	chr3	130397852	130405647	130406145	130415648	130443551	0.534722
COL6A5	chr3	130397852	130405647	130406145	130415648	130455490	0.534722
COL6A5	chr3	130397852	130405647	130406145	130443551	130455490	0.534722
COL6A5	chr3	130397852	130405647	130406272	130415648	130443551	0.534722
COL6A5	chr3	130397852	130405647	130406272	130415648	130455490	0.534722
COL6A5	chr3	130397852	130405647	130406272	130443551	130455490	0.534722
COL6A5	chr3	130397852	130405647	130415648	130443551	130455490	0.534722
COL6A5	chr3	130397852	130406145	130406272	130415648	130443551	0.534722
COL6A5	chr3	130397852	130406145	130406272	130415648	130455490	0.534722
COL6A5	chr3	130397852	130406145	130406272	130443551	130455490	0.534722
COL6A5	chr3	130397852	130406145	130415648	130443551	130455490	0.534722
COL6A5	chr3	130397852	130406272	130415648	130443551	130455490	0.534722
GAA	chr17	80104910	80105745	80105798	80107727	80108705	0.534722
GAA	chr17	80104910	80105745	80105798	80107727	80117606	0.534722
GAA	chr17	80104910	80105745	80107727	80108705	80117606	0.534722
GAA	chr17	80104910	80105798	80107727	80108705	80117606	0.534722
GAA	chr17	80105745	80105798	80107727	80108705	80117606	0.534722
ZNF469	chr16	88428539	88428568	88429246	88429600	88430992	0.534722
ZNF469	chr16	88428539	88428568	88429246	88429600	88431038	0.534722
ZNF469	chr16	88428539	88428568	88429600	88430992	88431889	0.534722
ZNF469	chr16	88428539	88428568	88429600	88431038	88431889	0.534722
ZNF469	chr16	88428539	88429246	88429600	88430992	88431889	0.534722
ZNF469	chr16	88428539	88429246	88429600	88431038	88431889	0.534722
ZNF469	chr16	88428568	88429246	88429600	88430992	88431889	0.534722
ZNF469	chr16	88428568	88429246	88429600	88431038	88431889	0.534722
GAA	chr17	80097253	80104910	80105745	80105798	80107727	0.527778
GAA	chr17	80097253	80104910	80105745	80107727	80108705	0.527778
GAA	chr17	80097253	80104910	80105745	80107727	80117606	0.527778
GAA	chr17	80097253	80104910	80105798	80107727	80108705	0.527778
GAA	chr17	80097253	80104910	80105798	80107727	80117606	0.527778
GAA	chr17	80097253	80104910	80107727	80108705	80117606	0.527778
GAA	chr17	80097253	80105745	80105798	80107727	80108705	0.527778
GAA	chr17	80097253	80105745	80105798	80107727	80117606	0.527778
GAA	chr17	80097253	80105745	80107727	80108705	80117606	0.527778
GAA	chr17	80097253	80105798	80107727	80108705	80117606	0.527778
GAA	chr17	80104910	80105745	80105798	80105870	80107727	0.527778
GAA	chr17	80104910	80105745	80105870	80107727	80108705	0.527778
GAA	chr17	80104910	80105745	80105870	80107727	80117606	0.527778
GAA	chr17	80104910	80105798	80105870	80107727	80108705	0.527778
GAA	chr17	80104910	80105798	80105870	80107727	80117606	0.527778
GAA	chr17	80104910	80105870	80107727	80108705	80117606	0.527778
GAA	chr17	80105745	80105798	80105870	80107727	80108705	0.527778
GAA	chr17	80105745	80105798	80105870	80107727	80117606	0.527778
GAA	chr17	80105745	80105870	80107727	80108705	80117606	0.527778
GAA	chr17	80105798	80105870	80107727	80108705	80117606	0.527778
ZNF469	chr16	88428539	88428568	88429600	88430992	88431038	0.527778
ZNF469	chr16	88428539	88429246	88429600	88430992	88431038	0.527778
ZNF469	chr16	88428539	88429600	88430992	88431038	88431889	0.527778
ZNF469	chr16	88428568	88429246	88429600	88430992	88431038	0.527778
ZNF469	chr16	88428568	88429600	88430992	88431038	88431889	0.527778
ZNF469	chr16	88429246	88429600	88430992	88431038	88431889	0.527778
COL6A5	chr3	130397852	130415648	130443551	130455490	130468973	0.520833
COL6A5	chr3	130405647	130406145	130406272	130415648	130468973	0.520833
COL6A5	chr3	130405647	130406145	130406272	130443551	130468973	0.520833
COL6A5	chr3	130405647	130406145	130406272	130455490	130468973	0.520833
COL6A5	chr3	130405647	130406145	130415648	130443551	130468973	0.520833
COL6A5	chr3	130405647	130406145	130415648	130455490	130468973	0.520833
COL6A5	chr3	130405647	130406145	130443551	130455490	130468973	0.520833
COL6A5	chr3	130406145	130406272	130415648	130443551	130468973	0.520833
COL6A5	chr3	130406145	130406272	130415648	130455490	130468973	0.520833
COL6A5	chr3	130406145	130406272	130443551	130455490	130468973	0.520833
COL6A5	chr3	130406145	130415648	130443551	130455490	130468973	0.520833
GAA	chr17	80097253	80104910	80105745	80105870	80107727	0.520833
GAA	chr17	80097253	80104910	80105798	80105870	80107727	0.520833
GAA	chr17	80097253	80104910	80105870	80107727	80108705	0.520833
GAA	chr17	80097253	80104910	80105870	80107727	80117606	0.520833
GAA	chr17	80097253	80105745	80105798	80105870	80107727	0.520833
GAA	chr17	80097253	80105745	80105870	80107727	80108705	0.520833
GAA	chr17	80097253	80105745	80105870	80107727	80117606	0.520833
GAA	chr17	80097253	80105798	80105870	80107727	80108705	0.520833
GAA	chr17	80097253	80105798	80105870	80107727	80117606	0.520833
GAA	chr17	80097253	80105870	80107727	80108705	80117606	0.520833
COL6A5	chr3	130397852	130405647	130406145	130406272	130468973	0.513889
COL6A5	chr3	130397852	130405647	130406145	130415648	130468973	0.513889
COL6A5	chr3	130397852	130405647	130406145	130443551	130468973	0.513889
COL6A5	chr3	130397852	130405647	130406145	130455490	130468973	0.513889
COL6A5	chr3	130397852	130405647	130406272	130415648	130468973	0.513889
COL6A5	chr3	130397852	130405647	130406272	130443551	130468973	0.513889
COL6A5	chr3	130397852	130405647	130406272	130455490	130468973	0.513889
COL6A5	chr3	130397852	130405647	130415648	130443551	130468973	0.513889
COL6A5	chr3	130397852	130405647	130415648	130455490	130468973	0.513889
COL6A5	chr3	130397852	130405647	130443551	130455490	130468973	0.513889
COL6A5	chr3	130397852	130406145	130406272	130415648	130468973	0.513889
COL6A5	chr3	130397852	130406145	130406272	130443551	130468973	0.513889
COL6A5	chr3	130397852	130406145	130406272	130455490	130468973	0.513889
COL6A5	chr3	130397852	130406145	130415648	130443551	130468973	0.513889
COL6A5	chr3	130397852	130406145	130415648	130455490	130468973	0.513889
COL6A5	chr3	130397852	130406145	130443551	130455490	130468973	0.513889
COL6A5	chr3	130397852	130406272	130415648	130443551	130468973	0.513889
COL6A5	chr3	130397852	130406272	130415648	130455490	130468973	0.513889
COL6A5	chr3	130397852	130406272	130443551	130455490	130468973	0.513889
FGFR4	chr5	177090460	177090796	177091783	177095727	177096596	0.513889
LAMA5	chr20	62322015	62325425	62325523	62329797	62345831	0.513889
LAMA5	chr20	62322015	62325425	62325523	62329797	62362541	0.513889
LAMA5	chr20	62322015	62325425	62325523	62332390	62345831	0.513889
LAMA5	chr20	62322015	62325425	62325523	62332390	62362541	0.513889
LAMA5	chr20	62322015	62325425	62325523	62333908	62345831	0.513889
LAMA5	chr20	62322015	62325425	62325523	62333908	62362541	0.513889
LAMA5	chr20	62322015	62325425	62325523	62333913	62345831	0.513889
LAMA5	chr20	62322015	62325425	62325523	62333913	62362541	0.513889
LAMA5	chr20	62322015	62325425	62325523	62337627	62345831	0.513889
LAMA5	chr20	62322015	62325425	62325523	62337627	62362541	0.513889
LAMA5	chr20	62322015	62325425	62325523	62345831	62352293	0.513889
LAMA5	chr20	62322015	62325425	62325523	62352293	62362541	0.513889
LAMA5	chr20	62322015	62325425	62329797	62332390	62345831	0.513889
LAMA5	chr20	62322015	62325425	62329797	62332390	62362541	0.513889
LAMA5	chr20	62322015	62325425	62329797	62333908	62345831	0.513889
LAMA5	chr20	62322015	62325425	62329797	62333908	62362541	0.513889
LAMA5	chr20	62322015	62325425	62329797	62333913	62345831	0.513889
LAMA5	chr20	62322015	62325425	62329797	62333913	62362541	0.513889
LAMA5	chr20	62322015	62325425	62329797	62337627	62345831	0.513889
LAMA5	chr20	62322015	62325425	62329797	62337627	62362541	0.513889
LAMA5	chr20	62322015	62325425	62329797	62345831	62352293	0.513889
LAMA5	chr20	62322015	62325425	62329797	62352293	62362541	0.513889
LAMA5	chr20	62322015	62325425	62332390	62333908	62345831	0.513889
LAMA5	chr20	62322015	62325425	62332390	62333908	62362541	0.513889
LAMA5	chr20	62322015	62325425	62332390	62333913	62345831	0.513889
LAMA5	chr20	62322015	62325425	62332390	62333913	62362541	0.513889
LAMA5	chr20	62322015	62325425	62332390	62337627	62345831	0.513889
LAMA5	chr20	62322015	62325425	62332390	62337627	62362541	0.513889
LAMA5	chr20	62322015	62325425	62332390	62345831	62352293	0.513889
LAMA5	chr20	62322015	62325425	62332390	62352293	62362541	0.513889
LAMA5	chr20	62322015	62325425	62333908	62333913	62345831	0.513889
LAMA5	chr20	62322015	62325425	62333908	62333913	62362541	0.513889
LAMA5	chr20	62322015	62325425	62333908	62337627	62345831	0.513889
LAMA5	chr20	62322015	62325425	62333908	62337627	62362541	0.513889
LAMA5	chr20	62322015	62325425	62333908	62345831	62352293	0.513889
LAMA5	chr20	62322015	62325425	62333908	62352293	62362541	0.513889
LAMA5	chr20	62322015	62325425	62333913	62337627	62345831	0.513889
LAMA5	chr20	62322015	62325425	62333913	62337627	62362541	0.513889
LAMA5	chr20	62322015	62325425	62333913	62345831	62352293	0.513889
LAMA5	chr20	62322015	62325425	62333913	62352293	62362541	0.513889
LAMA5	chr20	62322015	62325425	62337627	62345831	62352293	0.513889
LAMA5	chr20	62322015	62325425	62337627	62352293	62362541	0.513889
LAMA5	chr20	62322015	62325523	62329797	62332390	62345831	0.513889
LAMA5	chr20	62322015	62325523	62329797	62332390	62362541	0.513889
LAMA5	chr20	62322015	62325523	62329797	62333908	62345831	0.513889
LAMA5	chr20	62322015	62325523	62329797	62333908	62362541	0.513889
LAMA5	chr20	62322015	62325523	62329797	62333913	62345831	0.513889
LAMA5	chr20	62322015	62325523	62329797	62333913	62362541	0.513889
LAMA5	chr20	62322015	62325523	62329797	62337627	62345831	0.513889
LAMA5	chr20	62322015	62325523	62329797	62337627	62362541	0.513889
LAMA5	chr20	62322015	62325523	62329797	62345831	62352293	0.513889
LAMA5	chr20	62322015	62325523	62329797	62352293	62362541	0.513889
LAMA5	chr20	62322015	62325523	62332390	62333908	62345831	0.513889
LAMA5	chr20	62322015	62325523	62332390	62333908	62362541	0.513889
LAMA5	chr20	62322015	62325523	62332390	62333913	62345831	0.513889
LAMA5	chr20	62322015	62325523	62332390	62333913	62362541	0.513889
LAMA5	chr20	62322015	62325523	62332390	62337627	62345831	0.513889
LAMA5	chr20	62322015	62325523	62332390	62337627	62362541	0.513889
LAMA5	chr20	62322015	62325523	62332390	62345831	62352293	0.513889
LAMA5	chr20	62322015	62325523	62332390	62352293	62362541	0.513889
LAMA5	chr20	62322015	62325523	62333908	62333913	62345831	0.513889
LAMA5	chr20	62322015	62325523	62333908	62333913	62362541	0.513889
LAMA5	chr20	62322015	62325523	62333908	62337627	62345831	0.513889
LAMA5	chr20	62322015	62325523	62333908	62337627	62362541	0.513889
LAMA5	chr20	62322015	62325523	62333908	62345831	62352293	0.513889
LAMA5	chr20	62322015	62325523	62333908	62352293	62362541	0.513889
LAMA5	chr20	62322015	62325523	62333913	62337627	62345831	0.513889
LAMA5	chr20	62322015	62325523	62333913	62337627	62362541	0.513889
LAMA5	chr20	62322015	62325523	62333913	62345831	62352293	0.513889
LAMA5	chr20	62322015	62325523	62333913	62352293	62362541	0.513889
LAMA5	chr20	62322015	62325523	62337627	62345831	62352293	0.513889
LAMA5	chr20	62322015	62325523	62337627	62352293	62362541	0.513889
LAMA5	chr20	62322015	62329797	62332390	62333908	62345831	0.513889
LAMA5	chr20	62322015	62329797	62332390	62333908	62362541	0.513889
LAMA5	chr20	62322015	62329797	62332390	62333913	62345831	0.513889
LAMA5	chr20	62322015	62329797	62332390	62333913	62362541	0.513889
LAMA5	chr20	62322015	62329797	62332390	62337627	62345831	0.513889
LAMA5	chr20	62322015	62329797	62332390	62337627	62362541	0.513889
LAMA5	chr20	62322015	62329797	62332390	62345831	62352293	0.513889
LAMA5	chr20	62322015	62329797	62332390	62352293	62362541	0.513889
LAMA5	chr20	62322015	62329797	62333908	62333913	62345831	0.513889
LAMA5	chr20	62322015	62329797	62333908	62333913	62362541	0.513889
LAMA5	chr20	62322015	62329797	62333908	62337627	62345831	0.513889
LAMA5	chr20	62322015	62329797	62333908	62337627	62362541	0.513889
LAMA5	chr20	62322015	62329797	62333908	62345831	62352293	0.513889
LAMA5	chr20	62322015	62329797	62333908	62352293	62362541	0.513889
LAMA5	chr20	62322015	62329797	62333913	62337627	62345831	0.513889
LAMA5	chr20	62322015	62329797	62333913	62337627	62362541	0.513889
LAMA5	chr20	62322015	62329797	62333913	62345831	62352293	0.513889
LAMA5	chr20	62322015	62329797	62333913	62352293	62362541	0.513889
LAMA5	chr20	62322015	62329797	62337627	62345831	62352293	0.513889
LAMA5	chr20	62322015	62329797	62337627	62352293	62362541	0.513889
LAMA5	chr20	62322015	62332390	62333908	62333913	62345831	0.513889
LAMA5	chr20	62322015	62332390	62333908	62333913	62362541	0.513889
LAMA5	chr20	62322015	62332390	62333908	62337627	62345831	0.513889
LAMA5	chr20	62322015	62332390	62333908	62337627	62362541	0.513889
LAMA5	chr20	62322015	62332390	62333908	62345831	62352293	0.513889
LAMA5	chr20	62322015	62332390	62333908	62352293	62362541	0.513889
LAMA5	chr20	62322015	62332390	62333913	62337627	62345831	0.513889
LAMA5	chr20	62322015	62332390	62333913	62337627	62362541	0.513889
LAMA5	chr20	62322015	62332390	62333913	62345831	62352293	0.513889
LAMA5	chr20	62322015	62332390	62333913	62352293	62362541	0.513889
LAMA5	chr20	62322015	62332390	62337627	62345831	62352293	0.513889
LAMA5	chr20	62322015	62332390	62337627	62352293	62362541	0.513889
LAMA5	chr20	62322015	62333908	62333913	62337627	62345831	0.513889
LAMA5	chr20	62322015	62333908	62333913	62337627	62362541	0.513889
LAMA5	chr20	62322015	62333908	62333913	62345831	62352293	0.513889
LAMA5	chr20	62322015	62333908	62333913	62352293	62362541	0.513889
LAMA5	chr20	62322015	62333908	62337627	62345831	62352293	0.513889
LAMA5	chr20	62322015	62333908	62337627	62352293	62362541	0.513889
LAMA5	chr20	62322015	62333913	62337627	62345831	62352293	0.513889
LAMA5	chr20	62322015	62333913	62337627	62352293	62362541	0.513889
LAMA5	chr20	62325425	62325523	62329797	62332390	62345831	0.513889
LAMA5	chr20	62325425	62325523	62329797	62332390	62362541	0.513889
LAMA5	chr20	62325425	62325523	62329797	62333908	62345831	0.513889
LAMA5	chr20	62325425	62325523	62329797	62333908	62362541	0.513889
LAMA5	chr20	62325425	62325523	62329797	62333913	62345831	0.513889
LAMA5	chr20	62325425	62325523	62329797	62333913	62362541	0.513889
LAMA5	chr20	62325425	62325523	62329797	62337627	62345831	0.513889
LAMA5	chr20	62325425	62325523	62329797	62337627	62362541	0.513889
LAMA5	chr20	62325425	62325523	62329797	62345831	62352293	0.513889
LAMA5	chr20	62325425	62325523	62329797	62352293	62362541	0.513889
LAMA5	chr20	62325425	62325523	62332390	62333908	62345831	0.513889
LAMA5	chr20	62325425	62325523	62332390	62333908	62362541	0.513889
LAMA5	chr20	62325425	62325523	62332390	62333913	62345831	0.513889
LAMA5	chr20	62325425	62325523	62332390	62333913	62362541	0.513889
LAMA5	chr20	62325425	62325523	62332390	62337627	62345831	0.513889
LAMA5	chr20	62325425	62325523	62332390	62337627	62362541	0.513889
LAMA5	chr20	62325425	62325523	62332390	62345831	62352293	0.513889
LAMA5	chr20	62325425	62325523	62332390	62352293	62362541	0.513889
LAMA5	chr20	62325425	62325523	62333908	62333913	62345831	0.513889
LAMA5	chr20	62325425	62325523	62333908	62333913	62362541	0.513889
LAMA5	chr20	62325425	62325523	62333908	62337627	62345831	0.513889
LAMA5	chr20	62325425	62325523	62333908	62337627	62362541	0.513889
LAMA5	chr20	62325425	62325523	62333908	62345831	62352293	0.513889
LAMA5	chr20	62325425	62325523	62333908	62352293	62362541	0.513889
LAMA5	chr20	62325425	62325523	62333913	62337627	62345831	0.513889
LAMA5	chr20	62325425	62325523	62333913	62337627	62362541	0.513889
LAMA5	chr20	62325425	62325523	62333913	62345831	62352293	0.513889
LAMA5	chr20	62325425	62325523	62333913	62352293	62362541	0.513889
LAMA5	chr20	62325425	62325523	62337627	62345831	62352293	0.513889
LAMA5	chr20	62325425	62325523	62337627	62352293	62362541	0.513889
LAMA5	chr20	62325425	62329797	62332390	62333908	62345831	0.513889
LAMA5	chr20	62325425	62329797	62332390	62333908	62362541	0.513889
LAMA5	chr20	62325425	62329797	62332390	62333913	62345831	0.513889
LAMA5	chr20	62325425	62329797	62332390	62333913	62362541	0.513889
LAMA5	chr20	62325425	62329797	62332390	62337627	62345831	0.513889
LAMA5	chr20	62325425	62329797	62332390	62337627	62362541	0.513889
LAMA5	chr20	62325425	62329797	62332390	62345831	62352293	0.513889
LAMA5	chr20	62325425	62329797	62332390	62352293	62362541	0.513889
LAMA5	chr20	62325425	62329797	62333908	62333913	62345831	0.513889
LAMA5	chr20	62325425	62329797	62333908	62333913	62362541	0.513889
LAMA5	chr20	62325425	62329797	62333908	62337627	62345831	0.513889
LAMA5	chr20	62325425	62329797	62333908	62337627	62362541	0.513889
LAMA5	chr20	62325425	62329797	62333908	62345831	62352293	0.513889
LAMA5	chr20	62325425	62329797	62333908	62352293	62362541	0.513889
LAMA5	chr20	62325425	62329797	62333913	62337627	62345831	0.513889
LAMA5	chr20	62325425	62329797	62333913	62337627	62362541	0.513889
LAMA5	chr20	62325425	62329797	62333913	62345831	62352293	0.513889
LAMA5	chr20	62325425	62329797	62333913	62352293	62362541	0.513889
LAMA5	chr20	62325425	62329797	62337627	62345831	62352293	0.513889
LAMA5	chr20	62325425	62329797	62337627	62352293	62362541	0.513889
LAMA5	chr20	62325425	62332390	62333908	62333913	62345831	0.513889
LAMA5	chr20	62325425	62332390	62333908	62333913	62362541	0.513889
LAMA5	chr20	62325425	62332390	62333908	62337627	62345831	0.513889
LAMA5	chr20	62325425	62332390	62333908	62337627	62362541	0.513889
LAMA5	chr20	62325425	62332390	62333908	62345831	62352293	0.513889
LAMA5	chr20	62325425	62332390	62333908	62352293	62362541	0.513889
LAMA5	chr20	62325425	62332390	62333913	62337627	62345831	0.513889
LAMA5	chr20	62325425	62332390	62333913	62337627	62362541	0.513889
LAMA5	chr20	62325425	62332390	62333913	62345831	62352293	0.513889
LAMA5	chr20	62325425	62332390	62333913	62352293	62362541	0.513889
LAMA5	chr20	62325425	62332390	62337627	62345831	62352293	0.513889
LAMA5	chr20	62325425	62332390	62337627	62352293	62362541	0.513889
LAMA5	chr20	62325425	62333908	62333913	62337627	62345831	0.513889
LAMA5	chr20	62325425	62333908	62333913	62337627	62362541	0.513889
LAMA5	chr20	62325425	62333908	62333913	62345831	62352293	0.513889
LAMA5	chr20	62325425	62333908	62333913	62352293	62362541	0.513889
LAMA5	chr20	62325425	62333908	62337627	62345831	62352293	0.513889
LAMA5	chr20	62325425	62333908	62337627	62352293	62362541	0.513889
LAMA5	chr20	62325425	62333913	62337627	62345831	62352293	0.513889
LAMA5	chr20	62325425	62333913	62337627	62352293	62362541	0.513889
LAMA5	chr20	62325523	62329797	62332390	62333908	62345831	0.513889
LAMA5	chr20	62325523	62329797	62332390	62333908	62362541	0.513889
LAMA5	chr20	62325523	62329797	62332390	62333913	62345831	0.513889
LAMA5	chr20	62325523	62329797	62332390	62333913	62362541	0.513889
LAMA5	chr20	62325523	62329797	62332390	62337627	62345831	0.513889
LAMA5	chr20	62325523	62329797	62332390	62337627	62362541	0.513889
LAMA5	chr20	62325523	62329797	62332390	62345831	62352293	0.513889
LAMA5	chr20	62325523	62329797	62332390	62352293	62362541	0.513889
LAMA5	chr20	62325523	62329797	62333908	62333913	62345831	0.513889
LAMA5	chr20	62325523	62329797	62333908	62333913	62362541	0.513889
LAMA5	chr20	62325523	62329797	62333908	62337627	62345831	0.513889
LAMA5	chr20	62325523	62329797	62333908	62337627	62362541	0.513889
LAMA5	chr20	62325523	62329797	62333908	62345831	62352293	0.513889
LAMA5	chr20	62325523	62329797	62333908	62352293	62362541	0.513889
LAMA5	chr20	62325523	62329797	62333913	62337627	62345831	0.513889
LAMA5	chr20	62325523	62329797	62333913	62337627	62362541	0.513889
LAMA5	chr20	62325523	62329797	62333913	62345831	62352293	0.513889
LAMA5	chr20	62325523	62329797	62333913	62352293	62362541	0.513889
LAMA5	chr20	62325523	62329797	62337627	62345831	62352293	0.513889
LAMA5	chr20	62325523	62329797	62337627	62352293	62362541	0.513889
LAMA5	chr20	62325523	62332390	62333908	62333913	62345831	0.513889
LAMA5	chr20	62325523	62332390	62333908	62333913	62362541	0.513889
LAMA5	chr20	62325523	62332390	62333908	62337627	62345831	0.513889
LAMA5	chr20	62325523	62332390	62333908	62337627	62362541	0.513889
LAMA5	chr20	62325523	62332390	62333908	62345831	62352293	0.513889
LAMA5	chr20	62325523	62332390	62333908	62352293	62362541	0.513889
LAMA5	chr20	62325523	62332390	62333913	62337627	62345831	0.513889
LAMA5	chr20	62325523	62332390	62333913	62337627	62362541	0.513889
LAMA5	chr20	62325523	62332390	62333913	62345831	62352293	0.513889
LAMA5	chr20	62325523	62332390	62333913	62352293	62362541	0.513889
LAMA5	chr20	62325523	62332390	62337627	62345831	62352293	0.513889
LAMA5	chr20	62325523	62332390	62337627	62352293	62362541	0.513889
LAMA5	chr20	62325523	62333908	62333913	62337627	62345831	0.513889
LAMA5	chr20	62325523	62333908	62333913	62337627	62362541	0.513889
LAMA5	chr20	62325523	62333908	62333913	62345831	62352293	0.513889
LAMA5	chr20	62325523	62333908	62333913	62352293	62362541	0.513889
LAMA5	chr20	62325523	62333908	62337627	62345831	62352293	0.513889
LAMA5	chr20	62325523	62333908	62337627	62352293	62362541	0.513889
LAMA5	chr20	62325523	62333913	62337627	62345831	62352293	0.513889
LAMA5	chr20	62325523	62333913	62337627	62352293	62362541	0.513889
LAMA5	chr20	62329797	62332390	62333908	62333913	62345831	0.513889
LAMA5	chr20	62329797	62332390	62333908	62333913	62362541	0.513889
LAMA5	chr20	62329797	62332390	62333908	62337627	62345831	0.513889
LAMA5	chr20	62329797	62332390	62333908	62337627	62362541	0.513889
LAMA5	chr20	62329797	62332390	62333908	62345831	62352293	0.513889
LAMA5	chr20	62329797	62332390	62333908	62352293	62362541	0.513889
LAMA5	chr20	62329797	62332390	62333913	62337627	62345831	0.513889
LAMA5	chr20	62329797	62332390	62333913	62337627	62362541	0.513889
LAMA5	chr20	62329797	62332390	62333913	62345831	62352293	0.513889
LAMA5	chr20	62329797	62332390	62333913	62352293	62362541	0.513889
LAMA5	chr20	62329797	62332390	62337627	62345831	62352293	0.513889
LAMA5	chr20	62329797	62332390	62337627	62352293	62362541	0.513889
LAMA5	chr20	62329797	62333908	62333913	62337627	62345831	0.513889
LAMA5	chr20	62329797	62333908	62333913	62337627	62362541	0.513889
LAMA5	chr20	62329797	62333908	62333913	62345831	62352293	0.513889
LAMA5	chr20	62329797	62333908	62333913	62352293	62362541	0.513889
LAMA5	chr20	62329797	62333908	62337627	62345831	62352293	0.513889
LAMA5	chr20	62329797	62333908	62337627	62352293	62362541	0.513889
LAMA5	chr20	62329797	62333913	62337627	62345831	62352293	0.513889
LAMA5	chr20	62329797	62333913	62337627	62352293	62362541	0.513889
LAMA5	chr20	62332390	62333908	62333913	62337627	62345831	0.513889
LAMA5	chr20	62332390	62333908	62333913	62337627	62362541	0.513889
LAMA5	chr20	62332390	62333908	62333913	62345831	62352293	0.513889
LAMA5	chr20	62332390	62333908	62333913	62352293	62362541	0.513889
LAMA5	chr20	62332390	62333908	62337627	62345831	62352293	0.513889
LAMA5	chr20	62332390	62333908	62337627	62352293	62362541	0.513889
LAMA5	chr20	62332390	62333913	62337627	62345831	62352293	0.513889
LAMA5	chr20	62332390	62333913	62337627	62352293	62362541	0.513889
LAMA5	chr20	62333908	62333913	62337627	62345831	62352293	0.513889
LAMA5	chr20	62333908	62333913	62337627	62352293	62362541	0.513889
ZNF469	chr16	88428539	88428568	88429246	88431889	88439227	0.513889
NOTCH3	chr19	15160960	15162570	15167246	15174241	15192033	0.506944
PTPRF	chr1	43605550	43617439	43617836	43617848	43619068	0.506944
AKAP13	chr15	85579423	85579548	85579685	85579788	85580693	0.5
AKAP13	chr15	85579423	85579548	85579685	85579788	85580757	0.5
AKAP13	chr15	85579423	85579548	85579685	85579788	85581188	0.5
AKAP13	chr15	85579423	85579548	85579685	85579788	85581252	0.5
AKAP13	chr15	85579423	85579548	85579685	85579788	85581324	0.5
AKAP13	chr15	85579423	85579548	85579685	85580693	85580757	0.5
AKAP13	chr15	85579423	85579548	85579685	85580693	85581188	0.5
AKAP13	chr15	85579423	85579548	85579685	85580693	85581252	0.5
AKAP13	chr15	85579423	85579548	85579685	85580693	85581324	0.5
AKAP13	chr15	85579423	85579548	85579685	85580757	85581188	0.5
AKAP13	chr15	85579423	85579548	85579685	85580757	85581252	0.5
AKAP13	chr15	85579423	85579548	85579685	85580757	85581324	0.5
AKAP13	chr15	85579423	85579548	85579685	85581188	85581252	0.5
AKAP13	chr15	85579423	85579548	85579685	85581188	85581324	0.5
AKAP13	chr15	85579423	85579548	85579685	85581252	85581324	0.5
AKAP13	chr15	85579423	85579548	85579788	85580693	85580757	0.5
AKAP13	chr15	85579423	85579548	85579788	85580693	85581188	0.5
AKAP13	chr15	85579423	85579548	85579788	85580693	85581252	0.5
AKAP13	chr15	85579423	85579548	85579788	85580693	85581324	0.5
AKAP13	chr15	85579423	85579548	85579788	85580757	85581188	0.5
AKAP13	chr15	85579423	85579548	85579788	85580757	85581252	0.5
AKAP13	chr15	85579423	85579548	85579788	85580757	85581324	0.5
AKAP13	chr15	85579423	85579548	85579788	85581188	85581252	0.5
AKAP13	chr15	85579423	85579548	85579788	85581188	85581324	0.5
AKAP13	chr15	85579423	85579548	85579788	85581252	85581324	0.5
AKAP13	chr15	85579423	85579548	85580693	85580757	85581188	0.5
AKAP13	chr15	85579423	85579548	85580693	85580757	85581252	0.5
AKAP13	chr15	85579423	85579548	85580693	85580757	85581324	0.5
AKAP13	chr15	85579423	85579548	85580693	85581188	85581252	0.5
AKAP13	chr15	85579423	85579548	85580693	85581188	85581324	0.5
AKAP13	chr15	85579423	85579548	85580693	85581252	85581324	0.5
AKAP13	chr15	85579423	85579548	85580757	85581188	85581252	0.5
AKAP13	chr15	85579423	85579548	85580757	85581188	85581324	0.5
AKAP13	chr15	85579423	85579548	85580757	85581252	85581324	0.5
AKAP13	chr15	85579423	85579548	85581188	85581252	85581324	0.5
AKAP13	chr15	85579423	85579685	85579788	85580693	85580757	0.5
AKAP13	chr15	85579423	85579685	85579788	85580693	85581188	0.5
AKAP13	chr15	85579423	85579685	85579788	85580693	85581252	0.5
AKAP13	chr15	85579423	85579685	85579788	85580693	85581324	0.5
AKAP13	chr15	85579423	85579685	85579788	85580757	85581188	0.5
AKAP13	chr15	85579423	85579685	85579788	85580757	85581252	0.5
AKAP13	chr15	85579423	85579685	85579788	85580757	85581324	0.5
AKAP13	chr15	85579423	85579685	85579788	85581188	85581252	0.5
AKAP13	chr15	85579423	85579685	85579788	85581188	85581324	0.5
AKAP13	chr15	85579423	85579685	85579788	85581252	85581324	0.5
AKAP13	chr15	85579423	85579685	85580693	85580757	85581188	0.5
AKAP13	chr15	85579423	85579685	85580693	85580757	85581252	0.5
AKAP13	chr15	85579423	85579685	85580693	85580757	85581324	0.5
AKAP13	chr15	85579423	85579685	85580693	85581188	85581252	0.5
AKAP13	chr15	85579423	85579685	85580693	85581188	85581324	0.5
AKAP13	chr15	85579423	85579685	85580693	85581252	85581324	0.5
AKAP13	chr15	85579423	85579685	85580757	85581188	85581252	0.5
AKAP13	chr15	85579423	85579685	85580757	85581188	85581324	0.5
AKAP13	chr15	85579423	85579685	85580757	85581252	85581324	0.5
AKAP13	chr15	85579423	85579685	85581188	85581252	85581324	0.5
AKAP13	chr15	85579423	85579788	85580693	85580757	85581188	0.5
AKAP13	chr15	85579423	85579788	85580693	85580757	85581252	0.5
AKAP13	chr15	85579423	85579788	85580693	85580757	85581324	0.5
AKAP13	chr15	85579423	85579788	85580693	85581188	85581252	0.5
AKAP13	chr15	85579423	85579788	85580693	85581188	85581324	0.5
AKAP13	chr15	85579423	85579788	85580693	85581252	85581324	0.5
AKAP13	chr15	85579423	85579788	85580757	85581188	85581252	0.5
AKAP13	chr15	85579423	85579788	85580757	85581188	85581324	0.5
AKAP13	chr15	85579423	85579788	85580757	85581252	85581324	0.5
AKAP13	chr15	85579423	85579788	85581188	85581252	85581324	0.5
AKAP13	chr15	85579423	85580693	85580757	85581188	85581252	0.5
AKAP13	chr15	85579423	85580693	85580757	85581188	85581324	0.5
AKAP13	chr15	85579423	85580693	85580757	85581252	85581324	0.5
AKAP13	chr15	85579423	85580693	85581188	85581252	85581324	0.5
AKAP13	chr15	85579423	85580757	85581188	85581252	85581324	0.5
AKAP13	chr15	85579548	85579685	85579788	85580693	85580757	0.5
AKAP13	chr15	85579548	85579685	85579788	85580693	85581188	0.5
AKAP13	chr15	85579548	85579685	85579788	85580693	85581252	0.5
AKAP13	chr15	85579548	85579685	85579788	85580693	85581324	0.5
AKAP13	chr15	85579548	85579685	85579788	85580757	85581188	0.5
AKAP13	chr15	85579548	85579685	85579788	85580757	85581252	0.5
AKAP13	chr15	85579548	85579685	85579788	85580757	85581324	0.5
AKAP13	chr15	85579548	85579685	85579788	85581188	85581252	0.5
AKAP13	chr15	85579548	85579685	85579788	85581188	85581324	0.5
AKAP13	chr15	85579548	85579685	85579788	85581252	85581324	0.5
AKAP13	chr15	85579548	85579685	85580693	85580757	85581188	0.5
AKAP13	chr15	85579548	85579685	85580693	85580757	85581252	0.5
AKAP13	chr15	85579548	85579685	85580693	85580757	85581324	0.5
AKAP13	chr15	85579548	85579685	85580693	85581188	85581252	0.5
AKAP13	chr15	85579548	85579685	85580693	85581188	85581324	0.5
AKAP13	chr15	85579548	85579685	85580693	85581252	85581324	0.5
AKAP13	chr15	85579548	85579685	85580757	85581188	85581252	0.5
AKAP13	chr15	85579548	85579685	85580757	85581188	85581324	0.5
AKAP13	chr15	85579548	85579685	85580757	85581252	85581324	0.5
AKAP13	chr15	85579548	85579685	85581188	85581252	85581324	0.5
AKAP13	chr15	85579548	85579788	85580693	85580757	85581188	0.5
AKAP13	chr15	85579548	85579788	85580693	85580757	85581252	0.5
AKAP13	chr15	85579548	85579788	85580693	85580757	85581324	0.5
AKAP13	chr15	85579548	85579788	85580693	85581188	85581252	0.5
AKAP13	chr15	85579548	85579788	85580693	85581188	85581324	0.5
AKAP13	chr15	85579548	85579788	85580693	85581252	85581324	0.5
AKAP13	chr15	85579548	85579788	85580757	85581188	85581252	0.5
AKAP13	chr15	85579548	85579788	85580757	85581188	85581324	0.5
AKAP13	chr15	85579548	85579788	85580757	85581252	85581324	0.5
AKAP13	chr15	85579548	85579788	85581188	85581252	85581324	0.5
AKAP13	chr15	85579548	85580693	85580757	85581188	85581252	0.5
AKAP13	chr15	85579548	85580693	85580757	85581188	85581324	0.5
AKAP13	chr15	85579548	85580693	85580757	85581252	85581324	0.5
AKAP13	chr15	85579548	85580693	85581188	85581252	85581324	0.5
AKAP13	chr15	85579548	85580757	85581188	85581252	85581324	0.5
AKAP13	chr15	85579685	85579788	85580693	85580757	85581188	0.5
AKAP13	chr15	85579685	85579788	85580693	85580757	85581252	0.5
AKAP13	chr15	85579685	85579788	85580693	85580757	85581324	0.5
AKAP13	chr15	85579685	85579788	85580693	85581188	85581252	0.5
AKAP13	chr15	85579685	85579788	85580693	85581188	85581324	0.5
AKAP13	chr15	85579685	85579788	85580693	85581252	85581324	0.5
AKAP13	chr15	85579685	85579788	85580757	85581188	85581252	0.5
AKAP13	chr15	85579685	85579788	85580757	85581188	85581324	0.5
AKAP13	chr15	85579685	85579788	85580757	85581252	85581324	0.5
AKAP13	chr15	85579685	85579788	85581188	85581252	85581324	0.5
AKAP13	chr15	85579685	85580693	85580757	85581188	85581252	0.5
AKAP13	chr15	85579685	85580693	85580757	85581188	85581324	0.5
AKAP13	chr15	85579685	85580693	85580757	85581252	85581324	0.5
AKAP13	chr15	85579685	85580693	85581188	85581252	85581324	0.5
AKAP13	chr15	85579685	85580757	85581188	85581252	85581324	0.5
AKAP13	chr15	85579788	85580693	85580757	85581188	85581252	0.5
AKAP13	chr15	85579788	85580693	85580757	85581188	85581324	0.5
AKAP13	chr15	85579788	85580693	85580757	85581252	85581324	0.5
AKAP13	chr15	85579788	85580693	85581188	85581252	85581324	0.5
AKAP13	chr15	85579788	85580757	85581188	85581252	85581324	0.5
AKAP13	chr15	85580693	85580757	85581188	85581252	85581324	0.5
LAMA5	chr20	62322015	62325425	62325523	62330822	62345831	0.5
LAMA5	chr20	62322015	62325425	62325523	62330822	62362541	0.5
LAMA5	chr20	62322015	62325425	62329797	62330822	62345831	0.5
LAMA5	chr20	62322015	62325425	62329797	62330822	62362541	0.5
LAMA5	chr20	62322015	62325425	62330822	62332390	62345831	0.5
LAMA5	chr20	62322015	62325425	62330822	62332390	62362541	0.5
LAMA5	chr20	62322015	62325425	62330822	62333908	62345831	0.5
LAMA5	chr20	62322015	62325425	62330822	62333908	62362541	0.5
LAMA5	chr20	62322015	62325425	62330822	62333913	62345831	0.5
LAMA5	chr20	62322015	62325425	62330822	62333913	62362541	0.5
LAMA5	chr20	62322015	62325425	62330822	62337627	62345831	0.5
LAMA5	chr20	62322015	62325425	62330822	62337627	62362541	0.5
LAMA5	chr20	62322015	62325425	62330822	62345831	62352293	0.5
LAMA5	chr20	62322015	62325425	62330822	62352293	62362541	0.5
LAMA5	chr20	62322015	62325523	62329797	62330822	62345831	0.5
LAMA5	chr20	62322015	62325523	62329797	62330822	62362541	0.5
LAMA5	chr20	62322015	62325523	62330822	62332390	62345831	0.5
LAMA5	chr20	62322015	62325523	62330822	62332390	62362541	0.5
LAMA5	chr20	62322015	62325523	62330822	62333908	62345831	0.5
LAMA5	chr20	62322015	62325523	62330822	62333908	62362541	0.5
LAMA5	chr20	62322015	62325523	62330822	62333913	62345831	0.5
LAMA5	chr20	62322015	62325523	62330822	62333913	62362541	0.5
LAMA5	chr20	62322015	62325523	62330822	62337627	62345831	0.5
LAMA5	chr20	62322015	62325523	62330822	62337627	62362541	0.5
LAMA5	chr20	62322015	62325523	62330822	62345831	62352293	0.5
LAMA5	chr20	62322015	62325523	62330822	62352293	62362541	0.5
LAMA5	chr20	62322015	62329797	62330822	62332390	62345831	0.5
LAMA5	chr20	62322015	62329797	62330822	62332390	62362541	0.5
LAMA5	chr20	62322015	62329797	62330822	62333908	62345831	0.5
LAMA5	chr20	62322015	62329797	62330822	62333908	62362541	0.5
LAMA5	chr20	62322015	62329797	62330822	62333913	62345831	0.5
LAMA5	chr20	62322015	62329797	62330822	62333913	62362541	0.5
LAMA5	chr20	62322015	62329797	62330822	62337627	62345831	0.5
LAMA5	chr20	62322015	62329797	62330822	62337627	62362541	0.5
LAMA5	chr20	62322015	62329797	62330822	62345831	62352293	0.5
LAMA5	chr20	62322015	62329797	62330822	62352293	62362541	0.5
LAMA5	chr20	62322015	62330822	62332390	62333908	62345831	0.5
LAMA5	chr20	62322015	62330822	62332390	62333908	62362541	0.5
LAMA5	chr20	62322015	62330822	62332390	62333913	62345831	0.5
LAMA5	chr20	62322015	62330822	62332390	62333913	62362541	0.5
LAMA5	chr20	62322015	62330822	62332390	62337627	62345831	0.5
LAMA5	chr20	62322015	62330822	62332390	62337627	62362541	0.5
LAMA5	chr20	62322015	62330822	62332390	62345831	62352293	0.5
LAMA5	chr20	62322015	62330822	62332390	62352293	62362541	0.5
LAMA5	chr20	62322015	62330822	62333908	62333913	62345831	0.5
LAMA5	chr20	62322015	62330822	62333908	62333913	62362541	0.5
LAMA5	chr20	62322015	62330822	62333908	62337627	62345831	0.5
LAMA5	chr20	62322015	62330822	62333908	62337627	62362541	0.5
LAMA5	chr20	62322015	62330822	62333908	62345831	62352293	0.5
LAMA5	chr20	62322015	62330822	62333908	62352293	62362541	0.5
LAMA5	chr20	62322015	62330822	62333913	62337627	62345831	0.5
LAMA5	chr20	62322015	62330822	62333913	62337627	62362541	0.5
LAMA5	chr20	62322015	62330822	62333913	62345831	62352293	0.5
LAMA5	chr20	62322015	62330822	62333913	62352293	62362541	0.5
LAMA5	chr20	62322015	62330822	62337627	62345831	62352293	0.5
LAMA5	chr20	62322015	62330822	62337627	62352293	62362541	0.5
LAMA5	chr20	62325425	62325523	62329797	62330822	62345831	0.5
LAMA5	chr20	62325425	62325523	62329797	62330822	62362541	0.5
LAMA5	chr20	62325425	62325523	62330822	62332390	62345831	0.5
LAMA5	chr20	62325425	62325523	62330822	62332390	62362541	0.5
LAMA5	chr20	62325425	62325523	62330822	62333908	62345831	0.5
LAMA5	chr20	62325425	62325523	62330822	62333908	62362541	0.5
LAMA5	chr20	62325425	62325523	62330822	62333913	62345831	0.5
LAMA5	chr20	62325425	62325523	62330822	62333913	62362541	0.5
LAMA5	chr20	62325425	62325523	62330822	62337627	62345831	0.5
LAMA5	chr20	62325425	62325523	62330822	62337627	62362541	0.5
LAMA5	chr20	62325425	62325523	62330822	62345831	62352293	0.5
LAMA5	chr20	62325425	62325523	62330822	62352293	62362541	0.5
LAMA5	chr20	62325425	62329797	62330822	62332390	62345831	0.5
LAMA5	chr20	62325425	62329797	62330822	62332390	62362541	0.5
LAMA5	chr20	62325425	62329797	62330822	62333908	62345831	0.5
LAMA5	chr20	62325425	62329797	62330822	62333908	62362541	0.5
LAMA5	chr20	62325425	62329797	62330822	62333913	62345831	0.5
LAMA5	chr20	62325425	62329797	62330822	62333913	62362541	0.5
LAMA5	chr20	62325425	62329797	62330822	62337627	62345831	0.5
LAMA5	chr20	62325425	62329797	62330822	62337627	62362541	0.5
LAMA5	chr20	62325425	62329797	62330822	62345831	62352293	0.5
LAMA5	chr20	62325425	62329797	62330822	62352293	62362541	0.5
LAMA5	chr20	62325425	62330822	62332390	62333908	62345831	0.5
LAMA5	chr20	62325425	62330822	62332390	62333908	62362541	0.5
LAMA5	chr20	62325425	62330822	62332390	62333913	62345831	0.5
LAMA5	chr20	62325425	62330822	62332390	62333913	62362541	0.5
LAMA5	chr20	62325425	62330822	62332390	62337627	62345831	0.5
LAMA5	chr20	62325425	62330822	62332390	62337627	62362541	0.5
LAMA5	chr20	62325425	62330822	62332390	62345831	62352293	0.5
LAMA5	chr20	62325425	62330822	62332390	62352293	62362541	0.5
LAMA5	chr20	62325425	62330822	62333908	62333913	62345831	0.5
LAMA5	chr20	62325425	62330822	62333908	62333913	62362541	0.5
LAMA5	chr20	62325425	62330822	62333908	62337627	62345831	0.5
LAMA5	chr20	62325425	62330822	62333908	62337627	62362541	0.5
LAMA5	chr20	62325425	62330822	62333908	62345831	62352293	0.5
LAMA5	chr20	62325425	62330822	62333908	62352293	62362541	0.5
LAMA5	chr20	62325425	62330822	62333913	62337627	62345831	0.5
LAMA5	chr20	62325425	62330822	62333913	62337627	62362541	0.5
LAMA5	chr20	62325425	62330822	62333913	62345831	62352293	0.5
LAMA5	chr20	62325425	62330822	62333913	62352293	62362541	0.5
LAMA5	chr20	62325425	62330822	62337627	62345831	62352293	0.5
LAMA5	chr20	62325425	62330822	62337627	62352293	62362541	0.5
LAMA5	chr20	62325523	62329797	62330822	62332390	62345831	0.5
LAMA5	chr20	62325523	62329797	62330822	62332390	62362541	0.5
LAMA5	chr20	62325523	62329797	62330822	62333908	62345831	0.5
LAMA5	chr20	62325523	62329797	62330822	62333908	62362541	0.5
LAMA5	chr20	62325523	62329797	62330822	62333913	62345831	0.5
LAMA5	chr20	62325523	62329797	62330822	62333913	62362541	0.5
LAMA5	chr20	62325523	62329797	62330822	62337627	62345831	0.5
LAMA5	chr20	62325523	62329797	62330822	62337627	62362541	0.5
LAMA5	chr20	62325523	62329797	62330822	62345831	62352293	0.5
LAMA5	chr20	62325523	62329797	62330822	62352293	62362541	0.5
LAMA5	chr20	62325523	62330822	62332390	62333908	62345831	0.5
LAMA5	chr20	62325523	62330822	62332390	62333908	62362541	0.5
LAMA5	chr20	62325523	62330822	62332390	62333913	62345831	0.5
LAMA5	chr20	62325523	62330822	62332390	62333913	62362541	0.5
LAMA5	chr20	62325523	62330822	62332390	62337627	62345831	0.5
LAMA5	chr20	62325523	62330822	62332390	62337627	62362541	0.5
LAMA5	chr20	62325523	62330822	62332390	62345831	62352293	0.5
LAMA5	chr20	62325523	62330822	62332390	62352293	62362541	0.5
LAMA5	chr20	62325523	62330822	62333908	62333913	62345831	0.5
LAMA5	chr20	62325523	62330822	62333908	62333913	62362541	0.5
LAMA5	chr20	62325523	62330822	62333908	62337627	62345831	0.5
LAMA5	chr20	62325523	62330822	62333908	62337627	62362541	0.5
LAMA5	chr20	62325523	62330822	62333908	62345831	62352293	0.5
LAMA5	chr20	62325523	62330822	62333908	62352293	62362541	0.5
LAMA5	chr20	62325523	62330822	62333913	62337627	62345831	0.5
LAMA5	chr20	62325523	62330822	62333913	62337627	62362541	0.5
LAMA5	chr20	62325523	62330822	62333913	62345831	62352293	0.5
LAMA5	chr20	62325523	62330822	62333913	62352293	62362541	0.5
LAMA5	chr20	62325523	62330822	62337627	62345831	62352293	0.5
LAMA5	chr20	62325523	62330822	62337627	62352293	62362541	0.5
LAMA5	chr20	62329797	62330822	62332390	62333908	62345831	0.5
LAMA5	chr20	62329797	62330822	62332390	62333908	62362541	0.5
LAMA5	chr20	62329797	62330822	62332390	62333913	62345831	0.5
LAMA5	chr20	62329797	62330822	62332390	62333913	62362541	0.5
LAMA5	chr20	62329797	62330822	62332390	62337627	62345831	0.5
LAMA5	chr20	62329797	62330822	62332390	62337627	62362541	0.5
LAMA5	chr20	62329797	62330822	62332390	62345831	62352293	0.5
LAMA5	chr20	62329797	62330822	62332390	62352293	62362541	0.5
LAMA5	chr20	62329797	62330822	62333908	62333913	62345831	0.5
LAMA5	chr20	62329797	62330822	62333908	62333913	62362541	0.5
LAMA5	chr20	62329797	62330822	62333908	62337627	62345831	0.5
LAMA5	chr20	62329797	62330822	62333908	62337627	62362541	0.5
LAMA5	chr20	62329797	62330822	62333908	62345831	62352293	0.5
LAMA5	chr20	62329797	62330822	62333908	62352293	62362541	0.5
LAMA5	chr20	62329797	62330822	62333913	62337627	62345831	0.5
LAMA5	chr20	62329797	62330822	62333913	62337627	62362541	0.5
LAMA5	chr20	62329797	62330822	62333913	62345831	62352293	0.5
LAMA5	chr20	62329797	62330822	62333913	62352293	62362541	0.5
LAMA5	chr20	62329797	62330822	62337627	62345831	62352293	0.5
LAMA5	chr20	62329797	62330822	62337627	62352293	62362541	0.5
LAMA5	chr20	62330822	62332390	62333908	62333913	62345831	0.5
LAMA5	chr20	62330822	62332390	62333908	62333913	62362541	0.5
LAMA5	chr20	62330822	62332390	62333908	62337627	62345831	0.5
LAMA5	chr20	62330822	62332390	62333908	62337627	62362541	0.5
LAMA5	chr20	62330822	62332390	62333908	62345831	62352293	0.5
LAMA5	chr20	62330822	62332390	62333908	62352293	62362541	0.5
LAMA5	chr20	62330822	62332390	62333913	62337627	62345831	0.5
LAMA5	chr20	62330822	62332390	62333913	62337627	62362541	0.5
LAMA5	chr20	62330822	62332390	62333913	62345831	62352293	0.5
LAMA5	chr20	62330822	62332390	62333913	62352293	62362541	0.5
LAMA5	chr20	62330822	62332390	62337627	62345831	62352293	0.5
LAMA5	chr20	62330822	62332390	62337627	62352293	62362541	0.5
LAMA5	chr20	62330822	62333908	62333913	62337627	62345831	0.5
LAMA5	chr20	62330822	62333908	62333913	62337627	62362541	0.5
LAMA5	chr20	62330822	62333908	62333913	62345831	62352293	0.5
LAMA5	chr20	62330822	62333908	62333913	62352293	62362541	0.5
LAMA5	chr20	62330822	62333908	62337627	62345831	62352293	0.5
LAMA5	chr20	62330822	62333908	62337627	62352293	62362541	0.5
LAMA5	chr20	62330822	62333913	62337627	62345831	62352293	0.5
LAMA5	chr20	62330822	62333913	62337627	62352293	62362541	0.5
NOTCH3	chr19	15160960	15162570	15167246	15174241	15181626	0.5
NOTCH3	chr19	15160960	15162570	15167246	15181626	15192033	0.5
NOTCH3	chr19	15160960	15162570	15174241	15181626	15192033	0.5
NOTCH3	chr19	15160960	15167246	15174241	15181626	15192033	0.5
TRPV5	chr7	142912583	142925619	142928154	142928787	142929454	0.5

## Sheet: n6
gene	chromosome	variant 1	variant 2	variant 3	variant 4	variant 5	variant 6	percent of occurrence
PIKFYVE	chr2	208320275	208325795	208325804	208345103	208350046	208350862	0.9375
PIKFYVE	chr2	208320275	208325606	208325795	208325804	208345103	208350046	0.930556
PIKFYVE	chr2	208320275	208325606	208325795	208325804	208345103	208350862	0.930556
PIKFYVE	chr2	208320275	208325606	208325795	208325804	208350046	208350862	0.930556
PIKFYVE	chr2	208320275	208325606	208325795	208345103	208350046	208350862	0.930556
PIKFYVE	chr2	208320275	208325606	208325804	208345103	208350046	208350862	0.930556
PIKFYVE	chr2	208325606	208325795	208325804	208345103	208350046	208350862	0.930556
LAMA5	chr20	62322015	62325425	62325523	62329797	62332390	62333908	0.840278
LAMA5	chr20	62322015	62325425	62325523	62329797	62332390	62333913	0.840278
LAMA5	chr20	62322015	62325425	62325523	62329797	62332390	62337627	0.840278
LAMA5	chr20	62322015	62325425	62325523	62329797	62332390	62352293	0.840278
LAMA5	chr20	62322015	62325425	62325523	62329797	62333908	62333913	0.840278
LAMA5	chr20	62322015	62325425	62325523	62329797	62333908	62337627	0.840278
LAMA5	chr20	62322015	62325425	62325523	62329797	62333908	62352293	0.840278
LAMA5	chr20	62322015	62325425	62325523	62329797	62333913	62337627	0.840278
LAMA5	chr20	62322015	62325425	62325523	62329797	62333913	62352293	0.840278
LAMA5	chr20	62322015	62325425	62325523	62329797	62337627	62352293	0.840278
LAMA5	chr20	62322015	62325425	62325523	62332390	62333908	62333913	0.840278
LAMA5	chr20	62322015	62325425	62325523	62332390	62333908	62337627	0.840278
LAMA5	chr20	62322015	62325425	62325523	62332390	62333908	62352293	0.840278
LAMA5	chr20	62322015	62325425	62325523	62332390	62333913	62337627	0.840278
LAMA5	chr20	62322015	62325425	62325523	62332390	62333913	62352293	0.840278
LAMA5	chr20	62322015	62325425	62325523	62332390	62337627	62352293	0.840278
LAMA5	chr20	62322015	62325425	62325523	62333908	62333913	62337627	0.840278
LAMA5	chr20	62322015	62325425	62325523	62333908	62333913	62352293	0.840278
LAMA5	chr20	62322015	62325425	62325523	62333908	62337627	62352293	0.840278
LAMA5	chr20	62322015	62325425	62325523	62333913	62337627	62352293	0.840278
LAMA5	chr20	62322015	62325425	62329797	62332390	62333908	62333913	0.840278
LAMA5	chr20	62322015	62325425	62329797	62332390	62333908	62337627	0.840278
LAMA5	chr20	62322015	62325425	62329797	62332390	62333908	62352293	0.840278
LAMA5	chr20	62322015	62325425	62329797	62332390	62333913	62337627	0.840278
LAMA5	chr20	62322015	62325425	62329797	62332390	62333913	62352293	0.840278
LAMA5	chr20	62322015	62325425	62329797	62332390	62337627	62352293	0.840278
LAMA5	chr20	62322015	62325425	62329797	62333908	62333913	62337627	0.840278
LAMA5	chr20	62322015	62325425	62329797	62333908	62333913	62352293	0.840278
LAMA5	chr20	62322015	62325425	62329797	62333908	62337627	62352293	0.840278
LAMA5	chr20	62322015	62325425	62329797	62333913	62337627	62352293	0.840278
LAMA5	chr20	62322015	62325425	62332390	62333908	62333913	62337627	0.840278
LAMA5	chr20	62322015	62325425	62332390	62333908	62333913	62352293	0.840278
LAMA5	chr20	62322015	62325425	62332390	62333908	62337627	62352293	0.840278
LAMA5	chr20	62322015	62325425	62332390	62333913	62337627	62352293	0.840278
LAMA5	chr20	62322015	62325425	62333908	62333913	62337627	62352293	0.840278
LAMA5	chr20	62322015	62325523	62329797	62332390	62333908	62333913	0.840278
LAMA5	chr20	62322015	62325523	62329797	62332390	62333908	62337627	0.840278
LAMA5	chr20	62322015	62325523	62329797	62332390	62333908	62352293	0.840278
LAMA5	chr20	62322015	62325523	62329797	62332390	62333913	62337627	0.840278
LAMA5	chr20	62322015	62325523	62329797	62332390	62333913	62352293	0.840278
LAMA5	chr20	62322015	62325523	62329797	62332390	62337627	62352293	0.840278
LAMA5	chr20	62322015	62325523	62329797	62333908	62333913	62337627	0.840278
LAMA5	chr20	62322015	62325523	62329797	62333908	62333913	62352293	0.840278
LAMA5	chr20	62322015	62325523	62329797	62333908	62337627	62352293	0.840278
LAMA5	chr20	62322015	62325523	62329797	62333913	62337627	62352293	0.840278
LAMA5	chr20	62322015	62325523	62332390	62333908	62333913	62337627	0.840278
LAMA5	chr20	62322015	62325523	62332390	62333908	62333913	62352293	0.840278
LAMA5	chr20	62322015	62325523	62332390	62333908	62337627	62352293	0.840278
LAMA5	chr20	62322015	62325523	62332390	62333913	62337627	62352293	0.840278
LAMA5	chr20	62322015	62325523	62333908	62333913	62337627	62352293	0.840278
LAMA5	chr20	62322015	62329797	62332390	62333908	62333913	62337627	0.840278
LAMA5	chr20	62322015	62329797	62332390	62333908	62333913	62352293	0.840278
LAMA5	chr20	62322015	62329797	62332390	62333908	62337627	62352293	0.840278
LAMA5	chr20	62322015	62329797	62332390	62333913	62337627	62352293	0.840278
LAMA5	chr20	62322015	62329797	62333908	62333913	62337627	62352293	0.840278
LAMA5	chr20	62322015	62332390	62333908	62333913	62337627	62352293	0.840278
LAMA5	chr20	62325425	62325523	62329797	62332390	62333908	62333913	0.840278
LAMA5	chr20	62325425	62325523	62329797	62332390	62333908	62337627	0.840278
LAMA5	chr20	62325425	62325523	62329797	62332390	62333908	62352293	0.840278
LAMA5	chr20	62325425	62325523	62329797	62332390	62333913	62337627	0.840278
LAMA5	chr20	62325425	62325523	62329797	62332390	62333913	62352293	0.840278
LAMA5	chr20	62325425	62325523	62329797	62332390	62337627	62352293	0.840278
LAMA5	chr20	62325425	62325523	62329797	62333908	62333913	62337627	0.840278
LAMA5	chr20	62325425	62325523	62329797	62333908	62333913	62352293	0.840278
LAMA5	chr20	62325425	62325523	62329797	62333908	62337627	62352293	0.840278
LAMA5	chr20	62325425	62325523	62329797	62333913	62337627	62352293	0.840278
LAMA5	chr20	62325425	62325523	62332390	62333908	62333913	62337627	0.840278
LAMA5	chr20	62325425	62325523	62332390	62333908	62333913	62352293	0.840278
LAMA5	chr20	62325425	62325523	62332390	62333908	62337627	62352293	0.840278
LAMA5	chr20	62325425	62325523	62332390	62333913	62337627	62352293	0.840278
LAMA5	chr20	62325425	62325523	62333908	62333913	62337627	62352293	0.840278
LAMA5	chr20	62325425	62329797	62332390	62333908	62333913	62337627	0.840278
LAMA5	chr20	62325425	62329797	62332390	62333908	62333913	62352293	0.840278
LAMA5	chr20	62325425	62329797	62332390	62333908	62337627	62352293	0.840278
LAMA5	chr20	62325425	62329797	62332390	62333913	62337627	62352293	0.840278
LAMA5	chr20	62325425	62329797	62333908	62333913	62337627	62352293	0.840278
LAMA5	chr20	62325425	62332390	62333908	62333913	62337627	62352293	0.840278
LAMA5	chr20	62325523	62329797	62332390	62333908	62333913	62337627	0.840278
LAMA5	chr20	62325523	62329797	62332390	62333908	62333913	62352293	0.840278
LAMA5	chr20	62325523	62329797	62332390	62333908	62337627	62352293	0.840278
LAMA5	chr20	62325523	62329797	62332390	62333913	62337627	62352293	0.840278
LAMA5	chr20	62325523	62329797	62333908	62333913	62337627	62352293	0.840278
LAMA5	chr20	62325523	62332390	62333908	62333913	62337627	62352293	0.840278
LAMA5	chr20	62329797	62332390	62333908	62333913	62337627	62352293	0.840278
LAMA5	chr20	62322015	62325425	62325523	62329797	62330822	62332390	0.826389
LAMA5	chr20	62322015	62325425	62325523	62329797	62330822	62333908	0.826389
LAMA5	chr20	62322015	62325425	62325523	62329797	62330822	62333913	0.826389
LAMA5	chr20	62322015	62325425	62325523	62329797	62330822	62337627	0.826389
LAMA5	chr20	62322015	62325425	62325523	62329797	62330822	62352293	0.826389
LAMA5	chr20	62322015	62325425	62325523	62330822	62332390	62333908	0.826389
LAMA5	chr20	62322015	62325425	62325523	62330822	62332390	62333913	0.826389
LAMA5	chr20	62322015	62325425	62325523	62330822	62332390	62337627	0.826389
LAMA5	chr20	62322015	62325425	62325523	62330822	62332390	62352293	0.826389
LAMA5	chr20	62322015	62325425	62325523	62330822	62333908	62333913	0.826389
LAMA5	chr20	62322015	62325425	62325523	62330822	62333908	62337627	0.826389
LAMA5	chr20	62322015	62325425	62325523	62330822	62333908	62352293	0.826389
LAMA5	chr20	62322015	62325425	62325523	62330822	62333913	62337627	0.826389
LAMA5	chr20	62322015	62325425	62325523	62330822	62333913	62352293	0.826389
LAMA5	chr20	62322015	62325425	62325523	62330822	62337627	62352293	0.826389
LAMA5	chr20	62322015	62325425	62329797	62330822	62332390	62333908	0.826389
LAMA5	chr20	62322015	62325425	62329797	62330822	62332390	62333913	0.826389
LAMA5	chr20	62322015	62325425	62329797	62330822	62332390	62337627	0.826389
LAMA5	chr20	62322015	62325425	62329797	62330822	62332390	62352293	0.826389
LAMA5	chr20	62322015	62325425	62329797	62330822	62333908	62333913	0.826389
LAMA5	chr20	62322015	62325425	62329797	62330822	62333908	62337627	0.826389
LAMA5	chr20	62322015	62325425	62329797	62330822	62333908	62352293	0.826389
LAMA5	chr20	62322015	62325425	62329797	62330822	62333913	62337627	0.826389
LAMA5	chr20	62322015	62325425	62329797	62330822	62333913	62352293	0.826389
LAMA5	chr20	62322015	62325425	62329797	62330822	62337627	62352293	0.826389
LAMA5	chr20	62322015	62325425	62330822	62332390	62333908	62333913	0.826389
LAMA5	chr20	62322015	62325425	62330822	62332390	62333908	62337627	0.826389
LAMA5	chr20	62322015	62325425	62330822	62332390	62333908	62352293	0.826389
LAMA5	chr20	62322015	62325425	62330822	62332390	62333913	62337627	0.826389
LAMA5	chr20	62322015	62325425	62330822	62332390	62333913	62352293	0.826389
LAMA5	chr20	62322015	62325425	62330822	62332390	62337627	62352293	0.826389
LAMA5	chr20	62322015	62325425	62330822	62333908	62333913	62337627	0.826389
LAMA5	chr20	62322015	62325425	62330822	62333908	62333913	62352293	0.826389
LAMA5	chr20	62322015	62325425	62330822	62333908	62337627	62352293	0.826389
LAMA5	chr20	62322015	62325425	62330822	62333913	62337627	62352293	0.826389
LAMA5	chr20	62322015	62325523	62329797	62330822	62332390	62333908	0.826389
LAMA5	chr20	62322015	62325523	62329797	62330822	62332390	62333913	0.826389
LAMA5	chr20	62322015	62325523	62329797	62330822	62332390	62337627	0.826389
LAMA5	chr20	62322015	62325523	62329797	62330822	62332390	62352293	0.826389
LAMA5	chr20	62322015	62325523	62329797	62330822	62333908	62333913	0.826389
LAMA5	chr20	62322015	62325523	62329797	62330822	62333908	62337627	0.826389
LAMA5	chr20	62322015	62325523	62329797	62330822	62333908	62352293	0.826389
LAMA5	chr20	62322015	62325523	62329797	62330822	62333913	62337627	0.826389
LAMA5	chr20	62322015	62325523	62329797	62330822	62333913	62352293	0.826389
LAMA5	chr20	62322015	62325523	62329797	62330822	62337627	62352293	0.826389
LAMA5	chr20	62322015	62325523	62330822	62332390	62333908	62333913	0.826389
LAMA5	chr20	62322015	62325523	62330822	62332390	62333908	62337627	0.826389
LAMA5	chr20	62322015	62325523	62330822	62332390	62333908	62352293	0.826389
LAMA5	chr20	62322015	62325523	62330822	62332390	62333913	62337627	0.826389
LAMA5	chr20	62322015	62325523	62330822	62332390	62333913	62352293	0.826389
LAMA5	chr20	62322015	62325523	62330822	62332390	62337627	62352293	0.826389
LAMA5	chr20	62322015	62325523	62330822	62333908	62333913	62337627	0.826389
LAMA5	chr20	62322015	62325523	62330822	62333908	62333913	62352293	0.826389
LAMA5	chr20	62322015	62325523	62330822	62333908	62337627	62352293	0.826389
LAMA5	chr20	62322015	62325523	62330822	62333913	62337627	62352293	0.826389
LAMA5	chr20	62322015	62329797	62330822	62332390	62333908	62333913	0.826389
LAMA5	chr20	62322015	62329797	62330822	62332390	62333908	62337627	0.826389
LAMA5	chr20	62322015	62329797	62330822	62332390	62333908	62352293	0.826389
LAMA5	chr20	62322015	62329797	62330822	62332390	62333913	62337627	0.826389
LAMA5	chr20	62322015	62329797	62330822	62332390	62333913	62352293	0.826389
LAMA5	chr20	62322015	62329797	62330822	62332390	62337627	62352293	0.826389
LAMA5	chr20	62322015	62329797	62330822	62333908	62333913	62337627	0.826389
LAMA5	chr20	62322015	62329797	62330822	62333908	62333913	62352293	0.826389
LAMA5	chr20	62322015	62329797	62330822	62333908	62337627	62352293	0.826389
LAMA5	chr20	62322015	62329797	62330822	62333913	62337627	62352293	0.826389
LAMA5	chr20	62322015	62330822	62332390	62333908	62333913	62337627	0.826389
LAMA5	chr20	62322015	62330822	62332390	62333908	62333913	62352293	0.826389
LAMA5	chr20	62322015	62330822	62332390	62333908	62337627	62352293	0.826389
LAMA5	chr20	62322015	62330822	62332390	62333913	62337627	62352293	0.826389
LAMA5	chr20	62322015	62330822	62333908	62333913	62337627	62352293	0.826389
LAMA5	chr20	62325425	62325523	62329797	62330822	62332390	62333908	0.826389
LAMA5	chr20	62325425	62325523	62329797	62330822	62332390	62333913	0.826389
LAMA5	chr20	62325425	62325523	62329797	62330822	62332390	62337627	0.826389
LAMA5	chr20	62325425	62325523	62329797	62330822	62332390	62352293	0.826389
LAMA5	chr20	62325425	62325523	62329797	62330822	62333908	62333913	0.826389
LAMA5	chr20	62325425	62325523	62329797	62330822	62333908	62337627	0.826389
LAMA5	chr20	62325425	62325523	62329797	62330822	62333908	62352293	0.826389
LAMA5	chr20	62325425	62325523	62329797	62330822	62333913	62337627	0.826389
LAMA5	chr20	62325425	62325523	62329797	62330822	62333913	62352293	0.826389
LAMA5	chr20	62325425	62325523	62329797	62330822	62337627	62352293	0.826389
LAMA5	chr20	62325425	62325523	62330822	62332390	62333908	62333913	0.826389
LAMA5	chr20	62325425	62325523	62330822	62332390	62333908	62337627	0.826389
LAMA5	chr20	62325425	62325523	62330822	62332390	62333908	62352293	0.826389
LAMA5	chr20	62325425	62325523	62330822	62332390	62333913	62337627	0.826389
LAMA5	chr20	62325425	62325523	62330822	62332390	62333913	62352293	0.826389
LAMA5	chr20	62325425	62325523	62330822	62332390	62337627	62352293	0.826389
LAMA5	chr20	62325425	62325523	62330822	62333908	62333913	62337627	0.826389
LAMA5	chr20	62325425	62325523	62330822	62333908	62333913	62352293	0.826389
LAMA5	chr20	62325425	62325523	62330822	62333908	62337627	62352293	0.826389
LAMA5	chr20	62325425	62325523	62330822	62333913	62337627	62352293	0.826389
LAMA5	chr20	62325425	62329797	62330822	62332390	62333908	62333913	0.826389
LAMA5	chr20	62325425	62329797	62330822	62332390	62333908	62337627	0.826389
LAMA5	chr20	62325425	62329797	62330822	62332390	62333908	62352293	0.826389
LAMA5	chr20	62325425	62329797	62330822	62332390	62333913	62337627	0.826389
LAMA5	chr20	62325425	62329797	62330822	62332390	62333913	62352293	0.826389
LAMA5	chr20	62325425	62329797	62330822	62332390	62337627	62352293	0.826389
LAMA5	chr20	62325425	62329797	62330822	62333908	62333913	62337627	0.826389
LAMA5	chr20	62325425	62329797	62330822	62333908	62333913	62352293	0.826389
LAMA5	chr20	62325425	62329797	62330822	62333908	62337627	62352293	0.826389
LAMA5	chr20	62325425	62329797	62330822	62333913	62337627	62352293	0.826389
LAMA5	chr20	62325425	62330822	62332390	62333908	62333913	62337627	0.826389
LAMA5	chr20	62325425	62330822	62332390	62333908	62333913	62352293	0.826389
LAMA5	chr20	62325425	62330822	62332390	62333908	62337627	62352293	0.826389
LAMA5	chr20	62325425	62330822	62332390	62333913	62337627	62352293	0.826389
LAMA5	chr20	62325425	62330822	62333908	62333913	62337627	62352293	0.826389
LAMA5	chr20	62325523	62329797	62330822	62332390	62333908	62333913	0.826389
LAMA5	chr20	62325523	62329797	62330822	62332390	62333908	62337627	0.826389
LAMA5	chr20	62325523	62329797	62330822	62332390	62333908	62352293	0.826389
LAMA5	chr20	62325523	62329797	62330822	62332390	62333913	62337627	0.826389
LAMA5	chr20	62325523	62329797	62330822	62332390	62333913	62352293	0.826389
LAMA5	chr20	62325523	62329797	62330822	62332390	62337627	62352293	0.826389
LAMA5	chr20	62325523	62329797	62330822	62333908	62333913	62337627	0.826389
LAMA5	chr20	62325523	62329797	62330822	62333908	62333913	62352293	0.826389
LAMA5	chr20	62325523	62329797	62330822	62333908	62337627	62352293	0.826389
LAMA5	chr20	62325523	62329797	62330822	62333913	62337627	62352293	0.826389
LAMA5	chr20	62325523	62330822	62332390	62333908	62333913	62337627	0.826389
LAMA5	chr20	62325523	62330822	62332390	62333908	62333913	62352293	0.826389
LAMA5	chr20	62325523	62330822	62332390	62333908	62337627	62352293	0.826389
LAMA5	chr20	62325523	62330822	62332390	62333913	62337627	62352293	0.826389
LAMA5	chr20	62325523	62330822	62333908	62333913	62337627	62352293	0.826389
LAMA5	chr20	62329797	62330822	62332390	62333908	62333913	62337627	0.826389
LAMA5	chr20	62329797	62330822	62332390	62333908	62333913	62352293	0.826389
LAMA5	chr20	62329797	62330822	62332390	62333908	62337627	62352293	0.826389
LAMA5	chr20	62329797	62330822	62332390	62333913	62337627	62352293	0.826389
LAMA5	chr20	62329797	62330822	62333908	62333913	62337627	62352293	0.826389
LAMA5	chr20	62330822	62332390	62333908	62333913	62337627	62352293	0.826389
CLCNKB	chr1	16048038	16048568	16048569	16049696	16049824	16053701	0.784722
LAMA5	chr20	62322015	62325425	62325523	62329797	62332390	62332619	0.763889
LAMA5	chr20	62322015	62325425	62325523	62329797	62332619	62333908	0.763889
LAMA5	chr20	62322015	62325425	62325523	62329797	62332619	62333913	0.763889
LAMA5	chr20	62322015	62325425	62325523	62329797	62332619	62337627	0.763889
LAMA5	chr20	62322015	62325425	62325523	62329797	62332619	62352293	0.763889
LAMA5	chr20	62322015	62325425	62325523	62332390	62332619	62333908	0.763889
LAMA5	chr20	62322015	62325425	62325523	62332390	62332619	62333913	0.763889
LAMA5	chr20	62322015	62325425	62325523	62332390	62332619	62337627	0.763889
LAMA5	chr20	62322015	62325425	62325523	62332390	62332619	62352293	0.763889
LAMA5	chr20	62322015	62325425	62325523	62332619	62333908	62333913	0.763889
LAMA5	chr20	62322015	62325425	62325523	62332619	62333908	62337627	0.763889
LAMA5	chr20	62322015	62325425	62325523	62332619	62333908	62352293	0.763889
LAMA5	chr20	62322015	62325425	62325523	62332619	62333913	62337627	0.763889
LAMA5	chr20	62322015	62325425	62325523	62332619	62333913	62352293	0.763889
LAMA5	chr20	62322015	62325425	62325523	62332619	62337627	62352293	0.763889
LAMA5	chr20	62322015	62325425	62329797	62332390	62332619	62333908	0.763889
LAMA5	chr20	62322015	62325425	62329797	62332390	62332619	62333913	0.763889
LAMA5	chr20	62322015	62325425	62329797	62332390	62332619	62337627	0.763889
LAMA5	chr20	62322015	62325425	62329797	62332390	62332619	62352293	0.763889
LAMA5	chr20	62322015	62325425	62329797	62332619	62333908	62333913	0.763889
LAMA5	chr20	62322015	62325425	62329797	62332619	62333908	62337627	0.763889
LAMA5	chr20	62322015	62325425	62329797	62332619	62333908	62352293	0.763889
LAMA5	chr20	62322015	62325425	62329797	62332619	62333913	62337627	0.763889
LAMA5	chr20	62322015	62325425	62329797	62332619	62333913	62352293	0.763889
LAMA5	chr20	62322015	62325425	62329797	62332619	62337627	62352293	0.763889
LAMA5	chr20	62322015	62325425	62332390	62332619	62333908	62333913	0.763889
LAMA5	chr20	62322015	62325425	62332390	62332619	62333908	62337627	0.763889
LAMA5	chr20	62322015	62325425	62332390	62332619	62333908	62352293	0.763889
LAMA5	chr20	62322015	62325425	62332390	62332619	62333913	62337627	0.763889
LAMA5	chr20	62322015	62325425	62332390	62332619	62333913	62352293	0.763889
LAMA5	chr20	62322015	62325425	62332390	62332619	62337627	62352293	0.763889
LAMA5	chr20	62322015	62325425	62332619	62333908	62333913	62337627	0.763889
LAMA5	chr20	62322015	62325425	62332619	62333908	62333913	62352293	0.763889
LAMA5	chr20	62322015	62325425	62332619	62333908	62337627	62352293	0.763889
LAMA5	chr20	62322015	62325425	62332619	62333913	62337627	62352293	0.763889
LAMA5	chr20	62322015	62325523	62329797	62332390	62332619	62333908	0.763889
LAMA5	chr20	62322015	62325523	62329797	62332390	62332619	62333913	0.763889
LAMA5	chr20	62322015	62325523	62329797	62332390	62332619	62337627	0.763889
LAMA5	chr20	62322015	62325523	62329797	62332390	62332619	62352293	0.763889
LAMA5	chr20	62322015	62325523	62329797	62332619	62333908	62333913	0.763889
LAMA5	chr20	62322015	62325523	62329797	62332619	62333908	62337627	0.763889
LAMA5	chr20	62322015	62325523	62329797	62332619	62333908	62352293	0.763889
LAMA5	chr20	62322015	62325523	62329797	62332619	62333913	62337627	0.763889
LAMA5	chr20	62322015	62325523	62329797	62332619	62333913	62352293	0.763889
LAMA5	chr20	62322015	62325523	62329797	62332619	62337627	62352293	0.763889
LAMA5	chr20	62322015	62325523	62332390	62332619	62333908	62333913	0.763889
LAMA5	chr20	62322015	62325523	62332390	62332619	62333908	62337627	0.763889
LAMA5	chr20	62322015	62325523	62332390	62332619	62333908	62352293	0.763889
LAMA5	chr20	62322015	62325523	62332390	62332619	62333913	62337627	0.763889
LAMA5	chr20	62322015	62325523	62332390	62332619	62333913	62352293	0.763889
LAMA5	chr20	62322015	62325523	62332390	62332619	62337627	62352293	0.763889
LAMA5	chr20	62322015	62325523	62332619	62333908	62333913	62337627	0.763889
LAMA5	chr20	62322015	62325523	62332619	62333908	62333913	62352293	0.763889
LAMA5	chr20	62322015	62325523	62332619	62333908	62337627	62352293	0.763889
LAMA5	chr20	62322015	62325523	62332619	62333913	62337627	62352293	0.763889
LAMA5	chr20	62322015	62329797	62332390	62332619	62333908	62333913	0.763889
LAMA5	chr20	62322015	62329797	62332390	62332619	62333908	62337627	0.763889
LAMA5	chr20	62322015	62329797	62332390	62332619	62333908	62352293	0.763889
LAMA5	chr20	62322015	62329797	62332390	62332619	62333913	62337627	0.763889
LAMA5	chr20	62322015	62329797	62332390	62332619	62333913	62352293	0.763889
LAMA5	chr20	62322015	62329797	62332390	62332619	62337627	62352293	0.763889
LAMA5	chr20	62322015	62329797	62332619	62333908	62333913	62337627	0.763889
LAMA5	chr20	62322015	62329797	62332619	62333908	62333913	62352293	0.763889
LAMA5	chr20	62322015	62329797	62332619	62333908	62337627	62352293	0.763889
LAMA5	chr20	62322015	62329797	62332619	62333913	62337627	62352293	0.763889
LAMA5	chr20	62322015	62332390	62332619	62333908	62333913	62337627	0.763889
LAMA5	chr20	62322015	62332390	62332619	62333908	62333913	62352293	0.763889
LAMA5	chr20	62322015	62332390	62332619	62333908	62337627	62352293	0.763889
LAMA5	chr20	62322015	62332390	62332619	62333913	62337627	62352293	0.763889
LAMA5	chr20	62322015	62332619	62333908	62333913	62337627	62352293	0.763889
LAMA5	chr20	62325425	62325523	62329797	62332390	62332619	62333908	0.763889
LAMA5	chr20	62325425	62325523	62329797	62332390	62332619	62333913	0.763889
LAMA5	chr20	62325425	62325523	62329797	62332390	62332619	62337627	0.763889
LAMA5	chr20	62325425	62325523	62329797	62332390	62332619	62352293	0.763889
LAMA5	chr20	62325425	62325523	62329797	62332619	62333908	62333913	0.763889
LAMA5	chr20	62325425	62325523	62329797	62332619	62333908	62337627	0.763889
LAMA5	chr20	62325425	62325523	62329797	62332619	62333908	62352293	0.763889
LAMA5	chr20	62325425	62325523	62329797	62332619	62333913	62337627	0.763889
LAMA5	chr20	62325425	62325523	62329797	62332619	62333913	62352293	0.763889
LAMA5	chr20	62325425	62325523	62329797	62332619	62337627	62352293	0.763889
LAMA5	chr20	62325425	62325523	62332390	62332619	62333908	62333913	0.763889
LAMA5	chr20	62325425	62325523	62332390	62332619	62333908	62337627	0.763889
LAMA5	chr20	62325425	62325523	62332390	62332619	62333908	62352293	0.763889
LAMA5	chr20	62325425	62325523	62332390	62332619	62333913	62337627	0.763889
LAMA5	chr20	62325425	62325523	62332390	62332619	62333913	62352293	0.763889
LAMA5	chr20	62325425	62325523	62332390	62332619	62337627	62352293	0.763889
LAMA5	chr20	62325425	62325523	62332619	62333908	62333913	62337627	0.763889
LAMA5	chr20	62325425	62325523	62332619	62333908	62333913	62352293	0.763889
LAMA5	chr20	62325425	62325523	62332619	62333908	62337627	62352293	0.763889
LAMA5	chr20	62325425	62325523	62332619	62333913	62337627	62352293	0.763889
LAMA5	chr20	62325425	62329797	62332390	62332619	62333908	62333913	0.763889
LAMA5	chr20	62325425	62329797	62332390	62332619	62333908	62337627	0.763889
LAMA5	chr20	62325425	62329797	62332390	62332619	62333908	62352293	0.763889
LAMA5	chr20	62325425	62329797	62332390	62332619	62333913	62337627	0.763889
LAMA5	chr20	62325425	62329797	62332390	62332619	62333913	62352293	0.763889
LAMA5	chr20	62325425	62329797	62332390	62332619	62337627	62352293	0.763889
LAMA5	chr20	62325425	62329797	62332619	62333908	62333913	62337627	0.763889
LAMA5	chr20	62325425	62329797	62332619	62333908	62333913	62352293	0.763889
LAMA5	chr20	62325425	62329797	62332619	62333908	62337627	62352293	0.763889
LAMA5	chr20	62325425	62329797	62332619	62333913	62337627	62352293	0.763889
LAMA5	chr20	62325425	62332390	62332619	62333908	62333913	62337627	0.763889
LAMA5	chr20	62325425	62332390	62332619	62333908	62333913	62352293	0.763889
LAMA5	chr20	62325425	62332390	62332619	62333908	62337627	62352293	0.763889
LAMA5	chr20	62325425	62332390	62332619	62333913	62337627	62352293	0.763889
LAMA5	chr20	62325425	62332619	62333908	62333913	62337627	62352293	0.763889
LAMA5	chr20	62325523	62329797	62332390	62332619	62333908	62333913	0.763889
LAMA5	chr20	62325523	62329797	62332390	62332619	62333908	62337627	0.763889
LAMA5	chr20	62325523	62329797	62332390	62332619	62333908	62352293	0.763889
LAMA5	chr20	62325523	62329797	62332390	62332619	62333913	62337627	0.763889
LAMA5	chr20	62325523	62329797	62332390	62332619	62333913	62352293	0.763889
LAMA5	chr20	62325523	62329797	62332390	62332619	62337627	62352293	0.763889
LAMA5	chr20	62325523	62329797	62332619	62333908	62333913	62337627	0.763889
LAMA5	chr20	62325523	62329797	62332619	62333908	62333913	62352293	0.763889
LAMA5	chr20	62325523	62329797	62332619	62333908	62337627	62352293	0.763889
LAMA5	chr20	62325523	62329797	62332619	62333913	62337627	62352293	0.763889
LAMA5	chr20	62325523	62332390	62332619	62333908	62333913	62337627	0.763889
LAMA5	chr20	62325523	62332390	62332619	62333908	62333913	62352293	0.763889
LAMA5	chr20	62325523	62332390	62332619	62333908	62337627	62352293	0.763889
LAMA5	chr20	62325523	62332390	62332619	62333913	62337627	62352293	0.763889
[truncated: 1,213 more rows]

## Sheet: n7
gene	chromosome	variant 1	variant 2	variant 3	variant 4	variant 5	variant 6	variant 7	percent of occurrence
[truncated: 999 more rows]

[truncated: 1 more sheets: n2-7]
